# Supplementary material for: mRIN for direct assessment of genome-wide and gene-specific mRNA integrity from large-scale RNA-sequencing data
Source: Nat Commun. 2015 Aug 3;6:7816. doi: 10.1038/ncomms8816 (PMC4523900; doi:10.1038/ncomms8816)
Supplement: Supplementary Data 1 — List of samples and the associated mRINs in the BrainSpan dataset. [file ncomms8816-s2.xlsx]

## Sheet: Data S1
Supplementary Data 1: List of samples and the associated mRINs in the BrainSpan dataset.
#	sample name	donor_id	donor_name	age	gender	structure_id	structure_acronym	structure_name	mRIN	z-score	P-value	seq-array-correlation
444	H376_VII_50//6mos//F//V1C	12297	H376.VII.50	6 mos	F	10269	V1C	primary visual cortex (striate cortex, area V1/17)	-0.259868	-8.59896	3.39098e-18
439	H376_VII_50//6mos//F//S1C	12297	H376.VII.50	6 mos	F	10209	S1C	primary somatosensory cortex (area S1, areas 3,1,2)	-0.258533	-8.55589	4.93904e-18
445	H376_VII_50//6mos//F//STR	12297	H376.VII.50	6 mos	F	10333	STR	striatum	-0.239444	-7.94014	8.73769e-16
438	H376_VII_50//6mos//F//ITC	12297	H376.VII.50	6 mos	F	10252	ITC	inferolateral temporal cortex (area TEv, area 20)	-0.235064	-7.79885	2.7174e-15
436	H376_VII_50//6mos//F//DFC	12297	H376.VII.50	6 mos	F	10173	DFC	dorsolateral prefrontal cortex	-0.230944	-7.66594	7.75991e-15
440	H376_VII_50//6mos//F//IPC	12297	H376.VII.50	6 mos	F	10225	IPC	posteroventral (inferior) parietal cortex	-0.230127	-7.6396	9.53374e-15
441	H376_VII_50//6mos//F//STC	12297	H376.VII.50	6 mos	F	10243	STC	posterior (caudal) superior temporal cortex (area TAc)	-0.222487	-7.39312	6.33072e-14
437	H376_VII_50//6mos//F//OFC	12297	H376.VII.50	6 mos	F	10194	OFC	orbital frontal cortex	-0.221081	-7.34776	8.91081e-14
443	H376_VII_50//6mos//F//MD	12297	H376.VII.50	6 mos	F	10398	MD	mediodorsal nucleus of thalamus	-0.213666	-7.10858	5.22596e-13
442	H376_VII_50//6mos//F//A1C	12297	H376.VII.50	6 mos	F	10236	A1C	primary auditory cortex (core)	-0.208915	-6.95532	1.57598e-12
446	H376_VII_50//6mos//F//AMY	12297	H376.VII.50	6 mos	F	10361	AMY	amygdaloid complex	-0.199029	-6.63643	1.45473e-11
452	H376_XI_56//40yrs//F//HIP	12304	H376.XI.56	40 yrs	F	10294	HIP	hippocampus (hippocampal formation)	-0.191066	-6.37953	8.10403e-11	0.565942
447	H376_VII_50//6mos//F//HIP	12297	H376.VII.50	6 mos	F	10294	HIP	hippocampus (hippocampal formation)	-0.190916	-6.37471	8.36464e-11
435	H376_VII_50//6mos//F//M1C	12297	H376.VII.50	6 mos	F	10163	M1C	primary motor cortex (area M1, area 4)	-0.187796	-6.27405	1.60999e-10
454	H376_VII_50//6mos//F//CBC	12297	H376.VII.50	6 mos	F	10657	CBC	cerebellar cortex	-0.187553	-6.26624	1.69319e-10
434	H376_VII_50//6mos//F//MFC	12297	H376.VII.50	6 mos	F	10278	MFC	anterior (rostral) cingulate (medial prefrontal) cortex	-0.186487	-6.23184	2.11239e-10
433	H376_VII_50//6mos//F//VFC	12297	H376.VII.50	6 mos	F	10185	VFC	ventrolateral prefrontal cortex	-0.175034	-5.8624	2.11274e-09
455	H376_VIII_50//4yrs//M//V1C	12298	H376.VIII.50	4 yrs	M	10269	V1C	primary visual cortex (striate cortex, area V1/17)	-0.168417	-5.64892	7.51993e-09	0.650909
453	H376_XI_56//40yrs//F//AMY	12304	H376.XI.56	40 yrs	F	10361	AMY	amygdaloid complex	-0.163702	-5.49683	1.80817e-08	0.67676
456	H376_VIII_53//2yrs//F//CBC	12979	H376.VIII.53	2 yrs	F	10657	CBC	cerebellar cortex	-0.155246	-5.22406	8.241e-08	0.592649
450	H376_VIII_50//4yrs//M//STC	12298	H376.VIII.50	4 yrs	M	10243	STC	posterior (caudal) superior temporal cortex (area TAc)	-0.153132	-5.15588	1.19052e-07	0.619399
405	H376_VIII_53//2yrs//F//V1C	12979	H376.VIII.53	2 yrs	F	10269	V1C	primary visual cortex (striate cortex, area V1/17)	-0.151667	-5.10861	1.5322e-07	0.57936
412	H376_IV_53//19pcw//F//IPC	12885	H376.IV.53	19 pcw	F	10225	IPC	posteroventral (inferior) parietal cortex	-0.146165	-4.93114	3.8757e-07	0.523759
413	H376_IV_53//19pcw//F//M1C_S1C	12885	H376.IV.53	19 pcw	F	10291	M1C-S1C	primary motor-sensory cortex (samples)	-0.143305	-4.83886	6.2037e-07	0.54167
451	H376_VIII_50//4yrs//M//AMY	12298	H376.VIII.50	4 yrs	M	10361	AMY	amygdaloid complex	-0.139921	-4.7297	1.07081e-06	0.630675
420	H376_VIII_50//4yrs//M//S1C	12298	H376.VIII.50	4 yrs	M	10209	S1C	primary somatosensory cortex (area S1, areas 3,1,2)	-0.136985	-4.63499	1.7034e-06	0.689835
448	H376_VIII_50//4yrs//M//VFC	12298	H376.VIII.50	4 yrs	M	10185	VFC	ventrolateral prefrontal cortex	-0.136675	-4.625	1.78797e-06	0.642007
449	H376_VIII_50//4yrs//M//DFC	12298	H376.VIII.50	4 yrs	M	10173	DFC	dorsolateral prefrontal cortex	-0.136579	-4.6219	1.81499e-06	0.669665
414	H376_IV_53//19pcw//F//V1C	12885	H376.IV.53	19 pcw	F	10269	V1C	primary visual cortex (striate cortex, area V1/17)	-0.133016	-4.50695	3.1468e-06	0.50936
404	H376_VIII_53//2yrs//F//OFC	12979	H376.VIII.53	2 yrs	F	10194	OFC	orbital frontal cortex	-0.132757	-4.4986	3.2735e-06	0.623016
504	H376_VIII_52//3yrs//F//A1C	12836	H376.VIII.52	3 yrs	F	10236	A1C	primary auditory cortex (core)	-0.129331	-4.38809	5.48483e-06	0.401848
418	H376_VIII_50//4yrs//M//OFC	12298	H376.VIII.50	4 yrs	M	10194	OFC	orbital frontal cortex	-0.129175	-4.38306	5.61363e-06
421	H376_VIII_50//4yrs//M//A1C	12298	H376.VIII.50	4 yrs	M	10236	A1C	primary auditory cortex (core)	-0.123962	-4.21491	1.20265e-05	0.71861
401	H376_VIII_53//2yrs//F//DFC	12979	H376.VIII.53	2 yrs	F	10173	DFC	dorsolateral prefrontal cortex	-0.122166	-4.15697	1.55394e-05	0.618484
403	H376_VIII_53//2yrs//F//VFC	12979	H376.VIII.53	2 yrs	F	10185	VFC	ventrolateral prefrontal cortex	-0.121984	-4.15109	1.59455e-05	0.624271
409	H376_VIII_53//2yrs//F//HIP	12979	H376.VIII.53	2 yrs	F	10294	HIP	hippocampus (hippocampal formation)	-0.119777	-4.0799	2.17407e-05	0.663709
402	H376_VIII_53//2yrs//F//M1C	12979	H376.VIII.53	2 yrs	F	10163	M1C	primary motor cortex (area M1, area 4)	-0.119618	-4.07478	2.22269e-05	0.647223
407	H376_VIII_53//2yrs//F//AMY	12979	H376.VIII.53	2 yrs	F	10361	AMY	amygdaloid complex	-0.119321	-4.0652	2.31638e-05	0.654502
408	H376_VIII_53//2yrs//F//MD	12979	H376.VIII.53	2 yrs	F	10398	MD	mediodorsal nucleus of thalamus	-0.117083	-3.99301	3.15315e-05
432	H376_VIII_50//4yrs//M//MFC	12298	H376.VIII.50	4 yrs	M	10278	MFC	anterior (rostral) cingulate (medial prefrontal) cortex	-0.113969	-3.89256	4.80283e-05	0.681722
406	H376_VIII_53//2yrs//F//A1C	12979	H376.VIII.53	2 yrs	F	10236	A1C	primary auditory cortex (core)	-0.111582	-3.81555	6.58815e-05	0.654937
422	H376_VIII_50//4yrs//M//IPC	12298	H376.VIII.50	4 yrs	M	10225	IPC	posteroventral (inferior) parietal cortex	-0.107413	-3.68107	0.000112866	0.742181
426	H376_XI_56//40yrs//F//M1C	12304	H376.XI.56	40 yrs	F	10163	M1C	primary motor cortex (area M1, area 4)	-0.105708	-3.62606	0.000139974	0.665958
419	H376_VIII_50//4yrs//M//M1C	12298	H376.VIII.50	4 yrs	M	10163	M1C	primary motor cortex (area M1, area 4)	-0.100589	-3.46095	0.00026251	0.746869
410	H376_VIII_53//2yrs//F//STR	12979	H376.VIII.53	2 yrs	F	10333	STR	striatum	-0.0998732	-3.43785	0.000286066
423	H376_VIII_50//4yrs//M//ITC	12298	H376.VIII.50	4 yrs	M	10252	ITC	inferolateral temporal cortex (area TEv, area 20)	-0.0990634	-3.41172	0.000315061	0.627733
431	H376_IX_50//11yrs//F//HIP	12289	H376.IX.50	11 yrs	F	10294	HIP	hippocampus (hippocampal formation)	-0.0985308	-3.39454	0.0003356
458	H376_VIII_50//4yrs//M//HIP	12298	H376.VIII.50	4 yrs	M	10294	HIP	hippocampus (hippocampal formation)	-0.0927834	-3.20914	0.000651729	0.653931
566	H376_IV_50//24pcw//M//STC	12288	H376.IV.50	24 pcw	M	10243	STC	posterior (caudal) superior temporal cortex (area TAc)	-0.0903792	-3.13159	0.000852067	0.600525
428	H376_VIII_50//4yrs//M//STR	12298	H376.VIII.50	4 yrs	M	10333	STR	striatum	-0.0897254	-3.1105	0.000915599	0.768839
489	H376_XI_56//40yrs//F//V1C	12304	H376.XI.56	40 yrs	F	10269	V1C	primary visual cortex (striate cortex, area V1/17)	-0.0889788	-3.08641	0.000993463	0.73229
366	H376_VI_52//4mos//M//A1C	12890	H376.VI.52	4 mos	M	10236	A1C	primary auditory cortex (core)	-0.0868202	-3.01678	0.00125401
427	H376_XI_56//40yrs//F//A1C	12304	H376.XI.56	40 yrs	F	10236	A1C	primary auditory cortex (core)	-0.086106	-2.99374	0.0013531	0.686766
379	H376_IX_50//11yrs//F//AMY	12289	H376.IX.50	11 yrs	F	10361	AMY	amygdaloid complex	-0.0854017	-2.97102	0.00145779
457	H376_X_53//18yrs//M//CBC	12984	H376.X.53	18 yrs	M	10657	CBC	cerebellar cortex	-0.0845079	-2.94219	0.00160127	0.781775
507	H376_VIII_52//3yrs//F//MD	12836	H376.VIII.52	3 yrs	F	10398	MD	mediodorsal nucleus of thalamus	-0.0840809	-2.92842	0.00167426	0.681329
499	H376_VIII_52//3yrs//F//IPC	12836	H376.VIII.52	3 yrs	F	10225	IPC	posteroventral (inferior) parietal cortex	-0.0835878	-2.91251	0.00176231	0.440163
525	H376_IIIB_51//16pcw//M//AMY	12837	H376.IIIB.51	16 pcw	M	10361	AMY	amygdaloid complex	-0.0828735	-2.88947	0.00189735	0.742552
470	H376_X_53//18yrs//M//ITC	12984	H376.X.53	18 yrs	M	10252	ITC	inferolateral temporal cortex (area TEv, area 20)	-0.0784664	-2.7473	0.00295962	0.638373
509	H376_XI_55//40yrs//M//V1C	12291	H376.XI.55	40 yrs	M	10269	V1C	primary visual cortex (striate cortex, area V1/17)	-0.0782179	-2.73929	0.00303307
476	H376_VIII_54//3yrs//M//VFC	12980	H376.VIII.54	3 yrs	M	10185	VFC	ventrolateral prefrontal cortex	-0.0761632	-2.67301	0.00370606	0.546744
429	H376_VIII_50//4yrs//M//MD	12298	H376.VIII.50	4 yrs	M	10398	MD	mediodorsal nucleus of thalamus	-0.0760889	-2.67061	0.00373272	0.798624
469	H376_X_53//18yrs//M//OFC	12984	H376.X.53	18 yrs	M	10194	OFC	orbital frontal cortex	-0.0758926	-2.66428	0.003804	0.677635
472	H376_X_53//18yrs//M//S1C	12984	H376.X.53	18 yrs	M	10209	S1C	primary somatosensory cortex (area S1, areas 3,1,2)	-0.0753517	-2.64683	0.0040068	0.71737
498	H376_VIII_52//3yrs//F//VFC	12836	H376.VIII.52	3 yrs	F	10185	VFC	ventrolateral prefrontal cortex	-0.0745134	-2.61979	0.00434026	0.46256
400	H376_VIII_53//2yrs//F//IPC	12979	H376.VIII.53	2 yrs	F	10225	IPC	posteroventral (inferior) parietal cortex	-0.0738047	-2.59693	0.00464129	0.714845
490	H376_XI_56//40yrs//F//MD	12304	H376.XI.56	40 yrs	F	10398	MD	mediodorsal nucleus of thalamus	-0.0733075	-2.58089	0.00486346	0.812941
25	H376_IX_52//8yrs//M//OFC	12981	H376.IX.52	8 yrs	M	10194	OFC	orbital frontal cortex	-0.0722508	-2.5468	0.00536736
384	H376_XI_54//37yrs//M//V1C	12303	H376.XI.54	37 yrs	M	10269	V1C	primary visual cortex (striate cortex, area V1/17)	-0.0719678	-2.53767	0.00550997	0.734236
411	H376_VIII_53//2yrs//F//STC	12979	H376.VIII.53	2 yrs	F	10243	STC	posterior (caudal) superior temporal cortex (area TAc)	-0.0712183	-2.5135	0.00590404	0.68553
506	H376_VIII_52//3yrs//F//AMY	12836	H376.VIII.52	3 yrs	F	10361	AMY	amygdaloid complex	-0.0711789	-2.51222	0.00592547	0.572966
424	H376_XI_56//40yrs//F//DFC	12304	H376.XI.56	40 yrs	F	10173	DFC	dorsolateral prefrontal cortex	-0.0710713	-2.50875	0.00598424	0.677502
425	H376_XI_56//40yrs//F//S1C	12304	H376.XI.56	40 yrs	F	10209	S1C	primary somatosensory cortex (area S1, areas 3,1,2)	-0.0708294	-2.50095	0.00611824	0.760609
474	H376_X_53//18yrs//M//HIP	12984	H376.X.53	18 yrs	M	10294	HIP	hippocampus (hippocampal formation)	-0.0701228	-2.47815	0.00652506	0.716692
386	H376_IX_51//8yrs//M//AMY	12841	H376.IX.51	8 yrs	M	10361	AMY	amygdaloid complex	-0.0699217	-2.47167	0.00664513	0.779529
535	H376_IV_51//21pcw//F//A1C	12365	H376.IV.51	21 pcw	F	10236	A1C	primary auditory cortex (core)	-0.0698956	-2.47083	0.00666082	0.740846
467	H376_X_53//18yrs//M//MFC	12984	H376.X.53	18 yrs	M	10278	MFC	anterior (rostral) cingulate (medial prefrontal) cortex	-0.0695821	-2.46071	0.00685232	0.704907
473	H376_X_53//18yrs//M//A1C	12984	H376.X.53	18 yrs	M	10236	A1C	primary auditory cortex (core)	-0.069171	-2.44745	0.00711076	0.68738
382	H376_XI_54//37yrs//M//MFC	12303	H376.XI.54	37 yrs	M	10278	MFC	anterior (rostral) cingulate (medial prefrontal) cortex	-0.0689847	-2.44144	0.00723068	0.702243
430	H376_IX_50//11yrs//F//ITC	12289	H376.IX.50	11 yrs	F	10252	ITC	inferolateral temporal cortex (area TEv, area 20)	-0.0679926	-2.40944	0.00789981
524	H376_XI_56//40yrs//F//CBC	12304	H376.XI.56	40 yrs	F	10657	CBC	cerebellar cortex	-0.0673591	-2.389	0.00835504
417	H376_IV_53//19pcw//F//MD	12885	H376.IV.53	19 pcw	F	10398	MD	mediodorsal nucleus of thalamus	-0.0658687	-2.34093	0.00951793	0.645774
398	H376_VIII_53//2yrs//F//MFC	12979	H376.VIII.53	2 yrs	F	10278	MFC	anterior (rostral) cingulate (medial prefrontal) cortex	-0.065013	-2.31332	0.0102477	0.694613
534	H376_IV_51//21pcw//F//IPC	12365	H376.IV.51	21 pcw	F	10225	IPC	posteroventral (inferior) parietal cortex	-0.0651054	-2.3163	0.0101666	0.74884
565	H376_IV_50//24pcw//M//OFC	12288	H376.IV.50	24 pcw	M	10194	OFC	orbital frontal cortex	-0.0650463	-2.3144	0.0102184	0.709162
485	H376_X_53//18yrs//M//V1C	12984	H376.X.53	18 yrs	M	10269	V1C	primary visual cortex (striate cortex, area V1/17)	-0.0647793	-2.30578	0.0104553	0.666168
399	H376_VIII_53//2yrs//F//ITC	12979	H376.VIII.53	2 yrs	F	10252	ITC	inferolateral temporal cortex (area TEv, area 20)	-0.0644117	-2.29393	0.0107892	0.639044
471	H376_X_53//18yrs//M//M1C	12984	H376.X.53	18 yrs	M	10163	M1C	primary motor cortex (area M1, area 4)	-0.063551	-2.26616	0.0116076	0.723313
491	H376_XI_55//40yrs//M//A1C	12291	H376.XI.55	40 yrs	M	10236	A1C	primary auditory cortex (core)	-0.0635681	-2.26671	0.0115908
511	H376_XI_55//40yrs//M//AMY	12291	H376.XI.55	40 yrs	M	10361	AMY	amygdaloid complex	-0.0631452	-2.25307	0.0120118
502	H376_VIII_52//3yrs//F//STC	12836	H376.VIII.52	3 yrs	F	10243	STC	posterior (caudal) superior temporal cortex (area TAc)	-0.0627517	-2.24038	0.0124153	0.450188
385	H376_XI_54//37yrs//M//AMY	12303	H376.XI.54	37 yrs	M	10361	AMY	amygdaloid complex	-0.0624308	-2.23003	0.0127531	0.757883
462	H376_X_53//18yrs//M//DFC	12984	H376.X.53	18 yrs	M	10173	DFC	dorsolateral prefrontal cortex	-0.0619007	-2.21292	0.0133285	0.702268
468	H376_X_53//18yrs//M//VFC	12984	H376.X.53	18 yrs	M	10185	VFC	ventrolateral prefrontal cortex	-0.0601539	-2.15658	0.0153857	0.659854
505	H376_VIII_52//3yrs//F//HIP	12836	H376.VIII.52	3 yrs	F	10294	HIP	hippocampus (hippocampal formation)	-0.059577	-2.13797	0.0161224	0.511185
510	H376_XI_55//40yrs//M//MD	12291	H376.XI.55	40 yrs	M	10398	MD	mediodorsal nucleus of thalamus	-0.0592881	-2.12865	0.0165027
529	H376_IV_53//19pcw//F//MFC	12885	H376.IV.53	19 pcw	F	10278	MFC	anterior (rostral) cingulate (medial prefrontal) cortex	-0.0584743	-2.1024	0.0176152	0.665527
394	H376_IX_51//8yrs//M//V1C	12841	H376.IX.51	8 yrs	M	10269	V1C	primary visual cortex (striate cortex, area V1/17)	-0.058456	-2.10181	0.017641	0.817417
28	H376_IV_51//21pcw//F//MFC	12365	H376.IV.51	21 pcw	F	10278	MFC	anterior (rostral) cingulate (medial prefrontal) cortex	-0.058414	-2.10045	0.0177001	0.712891
484	H376_VIII_54//3yrs//M//AMY	12980	H376.VIII.54	3 yrs	M	10361	AMY	amygdaloid complex	-0.058314	-2.09723	0.0178417	0.467204
480	H376_VIII_54//3yrs//M//A1C	12980	H376.VIII.54	3 yrs	M	10236	A1C	primary auditory cortex (core)	-0.0577924	-2.0804	0.0185961	0.391459
466	H376_X_53//18yrs//M//IPC	12984	H376.X.53	18 yrs	M	10225	IPC	posteroventral (inferior) parietal cortex	-0.057575	-2.07339	0.0189184	0.688835
522	H376_VI_52//4mos//M//HIP	12890	H376.VI.52	4 mos	M	10294	HIP	hippocampus (hippocampal formation)	-0.0571775	-2.06056	0.0195201
461	H376_V_52//26pcw//F//AMY	12949	H376.V.52	26 pcw	F	10361	AMY	amygdaloid complex	-0.0570699	-2.05709	0.0196857	0.606003
397	H376_VIII_53//2yrs//F//S1C	12979	H376.VIII.53	2 yrs	F	10209	S1C	primary somatosensory cortex (area S1, areas 3,1,2)	-0.0570054	-2.05501	0.0197856	0.708079
548	H376_XI_55//40yrs//M//CBC	12291	H376.XI.55	40 yrs	M	10657	CBC	cerebellar cortex	-0.056357	-2.0341	0.0208136
415	H376_IV_53//19pcw//F//A1C	12885	H376.IV.53	19 pcw	F	10236	A1C	primary auditory cortex (core)	-0.0559939	-2.02239	0.0214086	0.697273
482	H376_VIII_54//3yrs//M//V1C	12980	H376.VIII.54	3 yrs	M	10269	V1C	primary visual cortex (striate cortex, area V1/17)	-0.0539419	-1.95619	0.0250489	0.625903
483	H376_VIII_54//3yrs//M//STC	12980	H376.VIII.54	3 yrs	M	10243	STC	posterior (caudal) superior temporal cortex (area TAc)	-0.0535805	-1.94453	0.025741	0.323271
501	H376_VIII_52//3yrs//F//ITC	12836	H376.VIII.52	3 yrs	F	10252	ITC	inferolateral temporal cortex (area TEv, area 20)	-0.0532783	-1.93478	0.026332	0.460349
508	H376_XI_55//40yrs//M//HIP	12291	H376.XI.55	40 yrs	M	10294	HIP	hippocampus (hippocampal formation)	-0.0532302	-1.93323	0.0264269
487	H376_XI_56//40yrs//F//ITC	12304	H376.XI.56	40 yrs	F	10252	ITC	inferolateral temporal cortex (area TEv, area 20)	-0.0529252	-1.92339	0.0270367	0.740346
567	H376_IV_50//24pcw//M//MD	12288	H376.IV.50	24 pcw	M	10398	MD	mediodorsal nucleus of thalamus	-0.0528532	-1.92107	0.0271823	0.717302
381	H376_IX_50//11yrs//F//STC	12289	H376.IX.50	11 yrs	F	10243	STC	posterior (caudal) superior temporal cortex (area TAc)	-0.0524457	-1.90792	0.0280189
367	H376_VI_52//4mos//M//STC	12890	H376.VI.52	4 mos	M	10243	STC	posterior (caudal) superior temporal cortex (area TAc)	-0.0524361	-1.90762	0.0280388
477	H376_VIII_54//3yrs//M//OFC	12980	H376.VIII.54	3 yrs	M	10194	OFC	orbital frontal cortex	-0.0520774	-1.89605	0.0287932	0.475678
486	H376_X_53//18yrs//M//STC	12984	H376.X.53	18 yrs	M	10243	STC	posterior (caudal) superior temporal cortex (area TAc)	-0.0518762	-1.88955	0.0292239	0.705584
352	H376_VII_51//10mos//M//VFC	12977	H376.VII.51	10 mos	M	10185	VFC	ventrolateral prefrontal cortex	-0.0512854	-1.8705	0.030519	0.680301
392	H376_IX_51//8yrs//M//ITC	12841	H376.IX.51	8 yrs	M	10252	ITC	inferolateral temporal cortex (area TEv, area 20)	-0.0495207	-1.81357	0.0346735	0.773293
475	H376_VIII_54//3yrs//M//M1C	12980	H376.VIII.54	3 yrs	M	10163	M1C	primary motor cortex (area M1, area 4)	-0.0492186	-1.80383	0.0354293	0.467188
416	H376_IV_53//19pcw//F//STC	12885	H376.IV.53	19 pcw	F	10243	STC	posterior (caudal) superior temporal cortex (area TAc)	-0.0489183	-1.79414	0.0361939	0.631654
517	H376_XI_50//23yrs//M//V1C	12300	H376.XI.50	23 yrs	M	10269	V1C	primary visual cortex (striate cortex, area V1/17)	-0.0488514	-1.79198	0.0363662	0.685513
533	H376_IV_51//21pcw//F//M1C	12365	H376.IV.51	21 pcw	F	10163	M1C	primary motor cortex (area M1, area 4)	-0.0487084	-1.78737	0.0367364	0.753078
500	H376_VIII_52//3yrs//F//M1C	12836	H376.VIII.52	3 yrs	F	10163	M1C	primary motor cortex (area M1, area 4)	-0.0482863	-1.77375	0.0378473	0.490421
478	H376_VIII_54//3yrs//M//S1C	12980	H376.VIII.54	3 yrs	M	10209	S1C	primary somatosensory cortex (area S1, areas 3,1,2)	-0.0480258	-1.76535	0.0385466	0.606019
383	H376_XI_54//37yrs//M//ITC	12303	H376.XI.54	37 yrs	M	10252	ITC	inferolateral temporal cortex (area TEv, area 20)	-0.0477766	-1.75731	0.0392251	0.754427
149	H376_IX_52//8yrs//M//ITC	12981	H376.IX.52	8 yrs	M	10252	ITC	inferolateral temporal cortex (area TEv, area 20)	-0.0474595	-1.74708	0.0401027
358	H376_IIIB_53//17pcw//F//MD	12880	H376.IIIB.53	17 pcw	F	10398	MD	mediodorsal nucleus of thalamus	-0.0472871	-1.74152	0.0405867	0.75954
376	H376_IX_50//11yrs//F//MFC	12289	H376.IX.50	11 yrs	F	10278	MFC	anterior (rostral) cingulate (medial prefrontal) cortex	-0.0471608	-1.73745	0.040944
497	H376_VIII_52//3yrs//F//S1C	12836	H376.VIII.52	3 yrs	F	10209	S1C	primary somatosensory cortex (area S1, areas 3,1,2)	-0.0470922	-1.73523	0.0411392	0.433942
479	H376_VIII_54//3yrs//M//IPC	12980	H376.VIII.54	3 yrs	M	10225	IPC	posteroventral (inferior) parietal cortex	-0.0471099	-1.7358	0.0410888	0.572671
390	H376_IX_51//8yrs//M//S1C	12841	H376.IX.51	8 yrs	M	10209	S1C	primary somatosensory cortex (area S1, areas 3,1,2)	-0.0466265	-1.72021	0.0424842	0.796946
481	H376_VIII_54//3yrs//M//ITC	12980	H376.VIII.54	3 yrs	M	10252	ITC	inferolateral temporal cortex (area TEv, area 20)	-0.0465885	-1.71898	0.0425956	0.535253
526	H376_IIB_50//12pcw//F//STR	12835	H376.IIB.50	12 pcw	F	10333	STR	striatum	-0.0462677	-1.70864	0.0435449	0.57318
537	H376_IV_51//21pcw//F//HIP	12365	H376.IV.51	21 pcw	F	10294	HIP	hippocampus (hippocampal formation)	-0.0461506	-1.70486	0.0438957	0.684352
391	H376_IX_51//8yrs//M//A1C	12841	H376.IX.51	8 yrs	M	10236	A1C	primary auditory cortex (core)	-0.0461008	-1.70325	0.0440453	0.807042
492	H376_XI_55//40yrs//M//ITC	12291	H376.XI.55	40 yrs	M	10252	ITC	inferolateral temporal cortex (area TEv, area 20)	-0.0460254	-1.70082	0.044273
368	H376_VI_52//4mos//M//ITC	12890	H376.VI.52	4 mos	M	10252	ITC	inferolateral temporal cortex (area TEv, area 20)	-0.045527	-1.68474	0.0458017
546	H376_XI_54//37yrs//M//STR	12303	H376.XI.54	37 yrs	M	10333	STR	striatum	-0.0451937	-1.67399	0.0468473	0.799766
459	H376_VIII_50//4yrs//M//CBC	12298	H376.VIII.50	4 yrs	M	10657	CBC	cerebellar cortex	-0.0449172	-1.66507	0.0477293	0.77259
547	H376_XI_53//36yrs//M//MD	12302	H376.XI.53	36 yrs	M	10398	MD	mediodorsal nucleus of thalamus	-0.0447118	-1.65844	0.0483932	0.830323
375	H376_IX_50//11yrs//F//S1C	12289	H376.IX.50	11 yrs	F	10209	S1C	primary somatosensory cortex (area S1, areas 3,1,2)	-0.0431419	-1.6078	0.0537132
393	H376_IX_51//8yrs//M//STC	12841	H376.IX.51	8 yrs	M	10243	STC	posterior (caudal) superior temporal cortex (area TAc)	-0.0428189	-1.59738	0.0548634	0.795013
377	H376_IX_50//11yrs//F//V1C	12289	H376.IX.50	11 yrs	F	10269	V1C	primary visual cortex (striate cortex, area V1/17)	-0.0419921	-1.57071	0.0578959
539	H376_IV_51//21pcw//F//AMY	12365	H376.IV.51	21 pcw	F	10361	AMY	amygdaloid complex	-0.0415809	-1.55745	0.0594524	0.729711
515	H376_VIII_52//3yrs//F//STR	12836	H376.VIII.52	3 yrs	F	10333	STR	striatum	-0.0407455	-1.5305	0.0627152	0.705221
389	H376_IX_51//8yrs//M//M1C	12841	H376.IX.51	8 yrs	M	10163	M1C	primary motor cortex (area M1, area 4)	-0.0405494	-1.52417	0.0635014	0.758415
364	H376_VI_52//4mos//M//OFC	12890	H376.VI.52	4 mos	M	10194	OFC	orbital frontal cortex	-0.040119	-1.51029	0.0652526
503	H376_VIII_52//3yrs//F//V1C	12836	H376.VIII.52	3 yrs	F	10269	V1C	primary visual cortex (striate cortex, area V1/17)	-0.040067	-1.50861	0.0654669	0.465942
531	H376_IIIB_53//17pcw//F//STR	12880	H376.IIIB.53	17 pcw	F	10333	STR	striatum	-0.0399324	-1.50427	0.0660236	0.544318
488	H376_XI_56//40yrs//F//STR	12304	H376.XI.56	40 yrs	F	10333	STR	striatum	-0.0397987	-1.49996	0.0665805	0.829898
29	H376_VI_50//4mos//M//MFC	12296	H376.VI.50	4 mos	M	10278	MFC	anterior (rostral) cingulate (medial prefrontal) cortex	-0.0397326	-1.49783	0.0668569	0.671372
396	H376_IX_51//8yrs//M//HIP	12841	H376.IX.51	8 yrs	M	10294	HIP	hippocampus (hippocampal formation)	-0.0396808	-1.49616	0.0670742	0.824368
362	H376_VI_52//4mos//M//M1C	12890	H376.VI.52	4 mos	M	10163	M1C	primary motor cortex (area M1, area 4)	-0.0394735	-1.48947	0.0679496
380	H376_IX_50//11yrs//F//A1C	12289	H376.IX.50	11 yrs	F	10236	A1C	primary auditory cortex (core)	-0.0392138	-1.48109	0.0690586
378	H376_IX_50//11yrs//F//IPC	12289	H376.IX.50	11 yrs	F	10225	IPC	posteroventral (inferior) parietal cortex	-0.0386377	-1.46251	0.0715686
460	H376_V_52//26pcw//F//STC	12949	H376.V.52	26 pcw	F	10243	STC	posterior (caudal) superior temporal cortex (area TAc)	-0.0381899	-1.44806	0.0735675	0.653934
464	H376_VIII_54//3yrs//M//HIP	12980	H376.VIII.54	3 yrs	M	10294	HIP	hippocampus (hippocampal formation)	-0.0381374	-1.44637	0.0738044	0.560265
512	H376_X_51//13yrs//F//HIP	12831	H376.X.51	13 yrs	F	10294	HIP	hippocampus (hippocampal formation)	-0.0375407	-1.42712	0.0765404	0.686784
494	H376_X_51//13yrs//F//V1C	12831	H376.X.51	13 yrs	F	10269	V1C	primary visual cortex (striate cortex, area V1/17)	-0.0372	-1.41613	0.0781369	0.764901
353	H376_VII_51//10mos//M//MFC	12977	H376.VII.51	10 mos	M	10278	MFC	anterior (rostral) cingulate (medial prefrontal) cortex	-0.0370748	-1.41209	0.0787301	0.734923
365	H376_VI_52//4mos//M//VFC	12890	H376.VI.52	4 mos	M	10185	VFC	ventrolateral prefrontal cortex	-0.0369588	-1.40835	0.0792823
374	H376_IX_50//11yrs//F//OFC	12289	H376.IX.50	11 yrs	F	10194	OFC	orbital frontal cortex	-0.0366162	-1.3973	0.0809311
495	H376_X_51//13yrs//F//A1C	12831	H376.X.51	13 yrs	F	10236	A1C	primary auditory cortex (core)	-0.0361823	-1.3833	0.0830562	0.800344
493	H376_X_51//13yrs//F//MFC	12831	H376.X.51	13 yrs	F	10278	MFC	anterior (rostral) cingulate (medial prefrontal) cortex	-0.0357402	-1.36904	0.0852643	0.742336
513	H376_X_51//13yrs//F//AMY	12831	H376.X.51	13 yrs	F	10361	AMY	amygdaloid complex	-0.0356894	-1.3674	0.0855211	0.705711
465	H376_VIII_54//3yrs//M//DFC	12980	H376.VIII.54	3 yrs	M	10173	DFC	dorsolateral prefrontal cortex	-0.0337564	-1.30504	0.0957164	0.578745
355	H376_VII_51//10mos//M//OFC	12977	H376.VII.51	10 mos	M	10194	OFC	orbital frontal cortex	-0.0336364	-1.30117	0.0963776	0.711409
388	H376_IX_51//8yrs//M//IPC	12841	H376.IX.51	8 yrs	M	10225	IPC	posteroventral (inferior) parietal cortex	-0.0336098	-1.30032	0.0965246	0.778152
387	H376_IX_51//8yrs//M//MFC	12841	H376.IX.51	8 yrs	M	10278	MFC	anterior (rostral) cingulate (medial prefrontal) cortex	-0.0331236	-1.28463	0.0992412	0.76578
395	H376_IX_51//8yrs//M//STR	12841	H376.IX.51	8 yrs	M	10333	STR	striatum	-0.0320943	-1.25143	0.105175	0.849076
514	H376_X_51//13yrs//F//MD	12831	H376.X.51	13 yrs	F	10398	MD	mediodorsal nucleus of thalamus	-0.031834	-1.24303	0.106716	0.760034
372	H376_IX_50//11yrs//F//VFC	12289	H376.IX.50	11 yrs	F	10185	VFC	ventrolateral prefrontal cortex	-0.0314876	-1.23186	0.108791
369	H376_VI_52//4mos//M//V1C	12890	H376.VI.52	4 mos	M	10269	V1C	primary visual cortex (striate cortex, area V1/17)	-0.0311885	-1.22221	0.110606
532	H376_IV_53//19pcw//F//HIP	12885	H376.IV.53	19 pcw	F	10294	HIP	hippocampus (hippocampal formation)	-0.0308546	-1.21144	0.112658	0.689939
523	H376_VI_52//4mos//M//STR	12890	H376.VI.52	4 mos	M	10333	STR	striatum	-0.030231	-1.19132	0.116563
496	H376_X_51//13yrs//F//STR	12831	H376.X.51	13 yrs	F	10333	STR	striatum	-0.0293663	-1.16343	0.122134	0.764294
373	H376_IX_50//11yrs//F//DFC	12289	H376.IX.50	11 yrs	F	10173	DFC	dorsolateral prefrontal cortex	-0.0286136	-1.13915	0.127135
463	H376_VIII_54//3yrs//M//MFC	12980	H376.VIII.54	3 yrs	M	10278	MFC	anterior (rostral) cingulate (medial prefrontal) cortex	-0.0285125	-1.13589	0.127817	0.492643
551	H376_VI_52//4mos//M//AMY	12890	H376.VI.52	4 mos	M	10361	AMY	amygdaloid complex	-0.0283929	-1.13203	0.128628
520	H376_XI_50//23yrs//M//MD	12300	H376.XI.50	23 yrs	M	10398	MD	mediodorsal nucleus of thalamus	-0.0283037	-1.12915	0.129234	0.827579
363	H376_VI_52//4mos//M//S1C	12890	H376.VI.52	4 mos	M	10209	S1C	primary somatosensory cortex (area S1, areas 3,1,2)	-0.0273078	-1.09703	0.136143
34	H376_VI_50//4mos//M//ITC	12296	H376.VI.50	4 mos	M	10252	ITC	inferolateral temporal cortex (area TEv, area 20)	-0.026892	-1.08361	0.139101	0.490595
519	H376_XI_50//23yrs//M//AMY	12300	H376.XI.50	23 yrs	M	10361	AMY	amygdaloid complex	-0.0267342	-1.07852	0.140235	0.771848
530	H376_IV_53//19pcw//F//STR	12885	H376.IV.53	19 pcw	F	10333	STR	striatum	-0.0261388	-1.05932	0.144571	0.71803
555	H376_XI_60//21yrs//F//STR	13057	H376.XI.60	21 yrs	F	10333	STR	striatum	-0.0260355	-1.05598	0.145332	0.827799
564	H376_IV_50//24pcw//M//VFC	12288	H376.IV.50	24 pcw	M	10185	VFC	ventrolateral prefrontal cortex	-0.0260262	-1.05569	0.1454	0.746613
568	H376_IV_50//24pcw//M//HIP	12288	H376.IV.50	24 pcw	M	10294	HIP	hippocampus (hippocampal formation)	-0.0257003	-1.04517	0.14782	0.711788
545	H376_XI_54//37yrs//M//HIP	12303	H376.XI.54	37 yrs	M	10294	HIP	hippocampus (hippocampal formation)	-0.0255025	-1.03879	0.149302	0.782722
516	H376_XI_55//40yrs//M//STR	12291	H376.XI.55	40 yrs	M	10333	STR	striatum	-0.0253438	-1.03367	0.150498
541	H376_IV_51//21pcw//F//STR	12365	H376.IV.51	21 pcw	F	10333	STR	striatum	-0.0243416	-1.00134	0.158199	0.755059
549	H376_XI_53//36yrs//M//HIP	12302	H376.XI.53	36 yrs	M	10294	HIP	hippocampus (hippocampal formation)	-0.0242145	-0.997242	0.159193	0.813101
538	H376_IV_51//21pcw//F//MD	12365	H376.IV.51	21 pcw	F	10398	MD	mediodorsal nucleus of thalamus	-0.0238138	-0.984317	0.162356	0.744395
528	H376_IV_53//19pcw//F//DFC	12885	H376.IV.53	19 pcw	F	10173	DFC	dorsolateral prefrontal cortex	-0.0237567	-0.982474	0.16281	0.722944
21	H376_XI_50//23yrs//M//A1C	12300	H376.XI.50	23 yrs	M	10236	A1C	primary auditory cortex (core)	-0.0234778	-0.973477	0.16504	0.76536
542	H376_IX_50//11yrs//F//M1C	12289	H376.IX.50	11 yrs	F	10163	M1C	primary motor cortex (area M1, area 4)	-0.0234673	-0.973139	0.165124
536	H376_IV_51//21pcw//F//V1C	12365	H376.IV.51	21 pcw	F	10269	V1C	primary visual cortex (striate cortex, area V1/17)	-0.0233747	-0.970151	0.165869	0.753665
357	H376_VII_51//10mos//M//ITC	12977	H376.VII.51	10 mos	M	10252	ITC	inferolateral temporal cortex (area TEv, area 20)	-0.0232519	-0.96619	0.16686	0.698628
329	H376_X_52//19yrs//F//A1C	12832	H376.X.52	19 yrs	F	10236	A1C	primary auditory cortex (core)	-0.0228388	-0.952863	0.170222
195	H376_XI_52//30yrs//F//STR	12290	H376.XI.52	30 yrs	F	10333	STR	striatum	-0.0226271	-0.946035	0.171961	0.785966
550	H376_XI_53//36yrs//M//STR	12302	H376.XI.53	36 yrs	M	10333	STR	striatum	-0.0218184	-0.919947	0.178711	0.826321
518	H376_XI_50//23yrs//M//HIP	12300	H376.XI.50	23 yrs	M	10294	HIP	hippocampus (hippocampal formation)	-0.0209157	-0.89083	0.186438	0.785613
354	H376_VII_51//10mos//M//DFC	12977	H376.VII.51	10 mos	M	10173	DFC	dorsolateral prefrontal cortex	-0.0207804	-0.886465	0.187614	0.717794
370	H376_VI_52//4mos//M//IPC	12890	H376.VI.52	4 mos	M	10225	IPC	posteroventral (inferior) parietal cortex	-0.0204128	-0.874606	0.190832
361	H376_VI_52//4mos//M//DFC	12890	H376.VI.52	4 mos	M	10173	DFC	dorsolateral prefrontal cortex	-0.0198759	-0.857288	0.195591
328	H376_XI_52//30yrs//F//DFC	12290	H376.XI.52	30 yrs	F	10173	DFC	dorsolateral prefrontal cortex	-0.0195419	-0.846512	0.198589	0.773502
20	H376_XI_50//23yrs//M//S1C	12300	H376.XI.50	23 yrs	M	10209	S1C	primary somatosensory cortex (area S1, areas 3,1,2)	-0.0195231	-0.845906	0.198759	0.785538
349	H376_IV_51//21pcw//F//S1C	12365	H376.IV.51	21 pcw	F	10209	S1C	primary somatosensory cortex (area S1, areas 3,1,2)	-0.0187337	-0.82044	0.205956	0.739059
371	H376_IX_51//8yrs//M//VFC	12841	H376.IX.51	8 yrs	M	10185	VFC	ventrolateral prefrontal cortex	-0.0182383	-0.804461	0.21055	0.803319
544	H376_XI_54//37yrs//M//S1C	12303	H376.XI.54	37 yrs	M	10209	S1C	primary somatosensory cortex (area S1, areas 3,1,2)	-0.0178344	-0.791434	0.214339	0.735497
194	H376_XI_52//30yrs//F//AMY	12290	H376.XI.52	30 yrs	F	10361	AMY	amygdaloid complex	-0.0176538	-0.785606	0.216047	0.78872
360	H376_VI_52//4mos//M//MFC	12890	H376.VI.52	4 mos	M	10278	MFC	anterior (rostral) cingulate (medial prefrontal) cortex	-0.0175776	-0.783149	0.21677
333	H376_XI_53//36yrs//M//M1C	12302	H376.XI.53	36 yrs	M	10163	M1C	primary motor cortex (area M1, area 4)	-0.0174969	-0.780544	0.217537	0.743255
327	H376_IX_51//8yrs//M//OFC	12841	H376.IX.51	8 yrs	M	10194	OFC	orbital frontal cortex	-0.0174255	-0.778243	0.218216	0.792262
356	H376_VII_51//10mos//M//S1C	12977	H376.VII.51	10 mos	M	10209	S1C	primary somatosensory cortex (area S1, areas 3,1,2)	-0.0171763	-0.770203	0.220599	0.724136
556	H376_V_52//26pcw//F//DFC	12949	H376.V.52	26 pcw	F	10173	DFC	dorsolateral prefrontal cortex	-0.0168376	-0.759278	0.223861	0.700449
26	H376_IV_51//21pcw//F//VFC	12365	H376.IV.51	21 pcw	F	10185	VFC	ventrolateral prefrontal cortex	-0.0166966	-0.754727	0.225227	0.742723
359	H376_VII_51//10mos//M//MD	12977	H376.VII.51	10 mos	M	10398	MD	mediodorsal nucleus of thalamus	-0.0165037	-0.748506	0.227104	0.762801
32	H376_VI_50//4mos//M//A1C	12296	H376.VI.50	4 mos	M	10236	A1C	primary auditory cortex (core)	-0.0158097	-0.72612	0.233926	0.640361
132	H376_IIIB_53//17pcw//F//OFC	12880	H376.IIIB.53	17 pcw	F	10194	OFC	orbital frontal cortex	-0.0156056	-0.719536	0.235954	0.788736
552	H376_VI_50//4mos//M//HIP	12296	H376.VI.50	4 mos	M	10294	HIP	hippocampus (hippocampal formation)	-0.0150198	-0.70064	0.241828	0.775557
563	H376_IV_50//24pcw//M//M1C	12288	H376.IV.50	24 pcw	M	10163	M1C	primary motor cortex (area M1, area 4)	-0.0144438	-0.682058	0.247681	0.70772
350	H376_VI_50//4mos//M//OFC	12296	H376.VI.50	4 mos	M	10194	OFC	orbital frontal cortex	-0.0140213	-0.668428	0.252022	0.728852
553	H376_VI_50//4mos//M//AMY	12296	H376.VI.50	4 mos	M	10361	AMY	amygdaloid complex	-0.0139856	-0.667278	0.25239	0.773839
570	H376_IV_50//24pcw//M//CBC	12288	H376.IV.50	24 pcw	M	10657	CBC	cerebellar cortex	-0.0136543	-0.656589	0.255824	0.802109
332	H376_XI_53//36yrs//M//MFC	12302	H376.XI.53	36 yrs	M	10278	MFC	anterior (rostral) cingulate (medial prefrontal) cortex	-0.013388	-0.647999	0.258602	0.732984
27	H376_IV_51//21pcw//F//OFC	12365	H376.IV.51	21 pcw	F	10194	OFC	orbital frontal cortex	-0.0131708	-0.640994	0.260879	0.733253
53	H376_VIII_54//3yrs//M//CBC	12980	H376.VIII.54	3 yrs	M	10657	CBC	cerebellar cortex	-0.0128838	-0.631736	0.263903	0.828832
19	H376_XI_50//23yrs//M//VFC	12300	H376.XI.50	23 yrs	M	10185	VFC	ventrolateral prefrontal cortex	-0.0127376	-0.62702	0.265451	0.807711
33	H376_VI_50//4mos//M//STC	12296	H376.VI.50	4 mos	M	10243	STC	posterior (caudal) superior temporal cortex (area TAc)	-0.0126361	-0.623744	0.266529	0.57155
23	H376_XI_50//23yrs//M//STC	12300	H376.XI.50	23 yrs	M	10243	STC	posterior (caudal) superior temporal cortex (area TAc)	-0.0124052	-0.616297	0.268987	0.801782
527	H376_IV_54//21pcw//M//DFC	12886	H376.IV.54	21 pcw	M	10173	DFC	dorsolateral prefrontal cortex	-0.0116374	-0.591528	0.277244	0.610421
521	H376_XI_50//23yrs//M//STR	12300	H376.XI.50	23 yrs	M	10333	STR	striatum	-0.011243	-0.578807	0.281532	0.794479
346	H376_IX_51//8yrs//M//MD	12841	H376.IX.51	8 yrs	M	10398	MD	mediodorsal nucleus of thalamus	-0.0111249	-0.574998	0.282823	0.851612
162	H376_XI_55//40yrs//M//MFC	12291	H376.XI.55	40 yrs	M	10278	MFC	anterior (rostral) cingulate (medial prefrontal) cortex	-0.0110389	-0.572223	0.283764
351	H376_VI_50//4mos//M//IPC	12296	H376.VI.50	4 mos	M	10225	IPC	posteroventral (inferior) parietal cortex	-0.0109549	-0.569513	0.284685	0.730771
578	H376_VI_52//4mos//M//MD	12890	H376.VI.52	4 mos	M	10398	MD	mediodorsal nucleus of thalamus	-0.0108846	-0.567246	0.285457
155	H376_X_51//13yrs//F//VFC	12831	H376.X.51	13 yrs	F	10185	VFC	ventrolateral prefrontal cortex	-0.0106982	-0.561231	0.287509	0.810788
38	H376_XI_56//40yrs//F//IPC	12304	H376.XI.56	40 yrs	F	10225	IPC	posteroventral (inferior) parietal cortex	-0.0105748	-0.557252	0.288871	0.815393
14	H376_IV_51//21pcw//F//ITC	12365	H376.IV.51	21 pcw	F	10252	ITC	inferolateral temporal cortex (area TEv, area 20)	-0.0104379	-0.552834	0.290386	0.670967
334	H376_XI_53//36yrs//M//OFC	12302	H376.XI.53	36 yrs	M	10194	OFC	orbital frontal cortex	-0.0103791	-0.550939	0.291037	0.738903
35	H376_XI_56//40yrs//F//VFC	12304	H376.XI.56	40 yrs	F	10185	VFC	ventrolateral prefrontal cortex	-0.00990445	-0.535628	0.296322	0.813224
345	H376_IX_51//8yrs//M//DFC	12841	H376.IX.51	8 yrs	M	10173	DFC	dorsolateral prefrontal cortex	-0.00937765	-0.518634	0.302239	0.802487
22	H376_XI_50//23yrs//M//IPC	12300	H376.XI.50	23 yrs	M	10225	IPC	posteroventral (inferior) parietal cortex	-0.00919597	-0.512773	0.304292	0.788832
543	H376_XI_53//36yrs//M//STC	12302	H376.XI.53	36 yrs	M	10243	STC	posterior (caudal) superior temporal cortex (area TAc)	-0.00918127	-0.512299	0.304458	0.754038
569	H376_IV_50//24pcw//M//V1C	12288	H376.IV.50	24 pcw	M	10269	V1C	primary visual cortex (striate cortex, area V1/17)	-0.00889454	-0.50305	0.307711	0.766018
561	H376_IV_50//24pcw//M//MFC	12288	H376.IV.50	24 pcw	M	10278	MFC	anterior (rostral) cingulate (medial prefrontal) cortex	-0.00862356	-0.494308	0.310799	0.758184
134	H376_IIIB_53//17pcw//F//CBC	12880	H376.IIIB.53	17 pcw	F	10657	CBC	cerebellar cortex	-0.00855969	-0.492248	0.311529	0.818174
193	H376_X_51//13yrs//F//STC	12831	H376.X.51	13 yrs	F	10243	STC	posterior (caudal) superior temporal cortex (area TAc)	-0.00800267	-0.47428	0.317926	0.815246
174	H376_XI_52//30yrs//F//VFC	12290	H376.XI.52	30 yrs	F	10185	VFC	ventrolateral prefrontal cortex	-0.00797646	-0.473434	0.318228	0.782303
133	H376_IIIB_53//17pcw//F//A1C	12880	H376.IIIB.53	17 pcw	F	10236	A1C	primary auditory cortex (core)	-0.00781791	-0.46832	0.32006	0.753389
58	H376_IIIA_52//13pcw//M//DFC	12888	H376.IIIA.52	13 pcw	M	10173	DFC	dorsolateral prefrontal cortex	-0.00758492	-0.460804	0.322759	0.832861
161	H376_XI_55//40yrs//M//S1C	12291	H376.XI.55	40 yrs	M	10209	S1C	primary somatosensory cortex (area S1, areas 3,1,2)	-0.00705933	-0.443849	0.328883
571	H376_IV_50//24pcw//M//ITC	12288	H376.IV.50	24 pcw	M	10252	ITC	inferolateral temporal cortex (area TEv, area 20)	-0.00671679	-0.4328	0.332899	0.7852
562	H376_IV_50//24pcw//M//A1C	12288	H376.IV.50	24 pcw	M	10236	A1C	primary auditory cortex (core)	-0.00654629	-0.4273	0.334905	0.799714
200	H376_XI_54//37yrs//M//MD	12303	H376.XI.54	37 yrs	M	10398	MD	mediodorsal nucleus of thalamus	-0.0063585	-0.421242	0.33712	0.849293
50	H376_VI_50//4mos//M//CBC	12296	H376.VI.50	4 mos	M	10657	CBC	cerebellar cortex	-0.00619667	-0.416022	0.339033	0.805682
11	H376_IV_51//21pcw//F//DFC	12365	H376.IV.51	21 pcw	F	10173	DFC	dorsolateral prefrontal cortex	-0.00598307	-0.409131	0.341565	0.757437
339	H376_XI_53//36yrs//M//ITC	12302	H376.XI.53	36 yrs	M	10252	ITC	inferolateral temporal cortex (area TEv, area 20)	-0.00424349	-0.353016	0.362442	0.763737
348	H376_XI_54//37yrs//M//CBC	12303	H376.XI.54	37 yrs	M	10657	CBC	cerebellar cortex	-0.00411371	-0.348829	0.364017
540	H376_IV_51//21pcw//F//CBC	12365	H376.IV.51	21 pcw	F	10657	CBC	cerebellar cortex	-0.0040717	-0.347474	0.364527	0.79165
204	H376_VI_52//4mos//M//CBC	12890	H376.VI.52	4 mos	M	10657	CBC	cerebellar cortex	-0.00356845	-0.33124	0.370659
24	H376_XI_50//23yrs//M//ITC	12300	H376.XI.50	23 yrs	M	10252	ITC	inferolateral temporal cortex (area TEv, area 20)	-0.00347599	-0.328258	0.371789	0.797881
157	H376_X_51//13yrs//F//OFC	12831	H376.X.51	13 yrs	F	10194	OFC	orbital frontal cortex	-0.00301548	-0.313403	0.377434	0.790766
554	H376_VI_50//4mos//M//STR	12296	H376.VI.50	4 mos	M	10333	STR	striatum	-0.00288412	-0.309165	0.379049	0.799733
295	H376_XI_60//21yrs//F//OFC	13057	H376.XI.60	21 yrs	F	10194	OFC	orbital frontal cortex	-0.00255869	-0.298668	0.38306	0.744061
135	H376_IIIB_53//17pcw//F//AMY	12880	H376.IIIB.53	17 pcw	F	10361	AMY	amygdaloid complex	-0.00249391	-0.296578	0.38386	0.803654
184	H376_XI_52//30yrs//F//MD	12290	H376.XI.52	30 yrs	F	10398	MD	mediodorsal nucleus of thalamus	-0.00215777	-0.285735	0.388018	0.817354
136	H376_IIB_52//12pcw//F//HIP	13060	H376.IIB.52	12 pcw	F	10294	HIP	hippocampus (hippocampal formation)	-0.00183462	-0.27531	0.392027	0.808532
156	H376_X_51//13yrs//F//DFC	12831	H376.X.51	13 yrs	F	10173	DFC	dorsolateral prefrontal cortex	-0.00169926	-0.270944	0.39371	0.7991
160	H376_X_51//13yrs//F//S1C	12831	H376.X.51	13 yrs	F	10209	S1C	primary somatosensory cortex (area S1, areas 3,1,2)	-0.00152505	-0.265324	0.395879	0.814468
40	H376_IX_52//8yrs//M//HIP	12981	H376.IX.52	8 yrs	M	10294	HIP	hippocampus (hippocampal formation)	-0.00145629	-0.263106	0.396736
13	H376_IV_51//21pcw//F//STC	12365	H376.IV.51	21 pcw	F	10243	STC	posterior (caudal) superior temporal cortex (area TAc)	-0.00109618	-0.25149	0.401232	0.686796
10	H376_X_50//15yrs//M//MD	12299	H376.X.50	15 yrs	M	10398	MD	mediodorsal nucleus of thalamus	-0.00084811	-0.243487	0.404337	0.816994
558	H376_IV_50//24pcw//M//IPC	12288	H376.IV.50	24 pcw	M	10225	IPC	posteroventral (inferior) parietal cortex	-0.000708555	-0.238986	0.406087	0.780723
92	H376_IIIB_53//17pcw//F//IPC	12880	H376.IIIB.53	17 pcw	F	10225	IPC	posteroventral (inferior) parietal cortex	-0.000362349	-0.227818	0.410434	0.806959
37	H376_XI_56//40yrs//F//STC	12304	H376.XI.56	40 yrs	F	10243	STC	posterior (caudal) superior temporal cortex (area TAc)	-0.000240919	-0.223901	0.411962	0.812694
51	H376_V_52//26pcw//F//CBC	12949	H376.V.52	26 pcw	F	10657	CBC	cerebellar cortex	-0.000176861	-0.221834	0.412768	0.834151
183	H376_XI_52//30yrs//F//HIP	12290	H376.XI.52	30 yrs	F	10294	HIP	hippocampus (hippocampal formation)	-5.253e-05	-0.217824	0.414335	0.77234
560	H376_IV_50//24pcw//M//DFC	12288	H376.IV.50	24 pcw	M	10173	DFC	dorsolateral prefrontal cortex	0.000442352	-0.20186	0.420582	0.790689
129	H376_IIIA_52//13pcw//M//STR	12888	H376.IIIA.52	13 pcw	M	10333	STR	striatum	0.000998817	-0.183909	0.427631	0.844932
335	H376_XI_53//36yrs//M//S1C	12302	H376.XI.53	36 yrs	M	10209	S1C	primary somatosensory cortex (area S1, areas 3,1,2)	0.00107458	-0.181465	0.428592	0.710217
150	H376_XI_54//37yrs//M//VFC	12303	H376.XI.54	37 yrs	M	10185	VFC	ventrolateral prefrontal cortex	0.00161772	-0.163944	0.435498	0.744813
166	H376_X_52//19yrs//F//ITC	12832	H376.X.52	19 yrs	F	10252	ITC	inferolateral temporal cortex (area TEv, area 20)	0.0018884	-0.155213	0.438946
128	H376_IIIA_52//13pcw//M//HIP	12888	H376.IIIA.52	13 pcw	M	10294	HIP	hippocampus (hippocampal formation)	0.00196678	-0.152685	0.439946	0.860895
130	H376_IIIB_53//17pcw//F//M1C_S1C	12880	H376.IIIB.53	17 pcw	F	10291	M1C-S1C	primary motor-sensory cortex (samples)	0.0020639	-0.149552	0.441185	0.826299
31	H376_VI_50//4mos//M//S1C	12296	H376.VI.50	4 mos	M	10209	S1C	primary somatosensory cortex (area S1, areas 3,1,2)	0.00252893	-0.134551	0.447125	0.583214
572	H376_IV_50//24pcw//M//AMY	12288	H376.IV.50	24 pcw	M	10361	AMY	amygdaloid complex	0.00277744	-0.126534	0.450305	0.845051
36	H376_XI_56//40yrs//F//OFC	12304	H376.XI.56	40 yrs	F	10194	OFC	orbital frontal cortex	0.00294117	-0.121253	0.452402	0.806753
338	H376_XI_53//36yrs//M//V1C	12302	H376.XI.53	36 yrs	M	10269	V1C	primary visual cortex (striate cortex, area V1/17)	0.00337854	-0.107144	0.458009	0.786989
347	H376_IX_51//8yrs//M//CBC	12841	H376.IX.51	8 yrs	M	10657	CBC	cerebellar cortex	0.00366656	-0.0978529	0.461706	0.771977
30	H376_VI_50//4mos//M//M1C	12296	H376.VI.50	4 mos	M	10163	M1C	primary motor cortex (area M1, area 4)	0.00378594	-0.094002	0.463239	0.682212
131	H376_IIIB_53//17pcw//F//MFC	12880	H376.IIIB.53	17 pcw	F	10278	MFC	anterior (rostral) cingulate (medial prefrontal) cortex	0.00401801	-0.0865159	0.466221	0.800242
574	H376_IIB_50//12pcw//F//HIP	12835	H376.IIB.50	12 pcw	F	10294	HIP	hippocampus (hippocampal formation)	0.0040257	-0.0862678	0.46632	0.846114
158	H376_X_51//13yrs//F//IPC	12831	H376.X.51	13 yrs	F	10225	IPC	posteroventral (inferior) parietal cortex	0.00405993	-0.0851637	0.46676	0.770451
577	H376_IIIB_50//16pcw//M//HIP	12287	H376.IIIB.50	16 pcw	M	10294	HIP	hippocampus (hippocampal formation)	0.00444412	-0.0727702	0.471702	0.685548
576	H376_IIB_51//12pcw//F//CB	12960	H376.IIB.51	12 pcw	F	10656	CB	cerebellum	0.00459339	-0.0679553	0.473623	0.827121
344	H376_IX_50//11yrs//F//CBC	12289	H376.IX.50	11 yrs	F	10657	CBC	cerebellar cortex	0.00462513	-0.0669311	0.474032
17	H376_XI_50//23yrs//M//M1C	12300	H376.XI.50	23 yrs	M	10163	M1C	primary motor cortex (area M1, area 4)	0.00463822	-0.0665092	0.4742	0.777536
342	H376_X_52//19yrs//F//CBC	12832	H376.X.52	19 yrs	F	10657	CBC	cerebellar cortex	0.00473605	-0.0633531	0.47546
201	H376_VIII_52//3yrs//F//CBC	12836	H376.VIII.52	3 yrs	F	10657	CBC	cerebellar cortex	0.00489863	-0.0581086	0.477554	0.821969
182	H376_XI_52//30yrs//F//A1C	12290	H376.XI.52	30 yrs	F	10236	A1C	primary auditory cortex (core)	0.00496181	-0.0560706	0.478368	0.767151
39	H376_VII_51//10mos//M//V1C	12977	H376.VII.51	10 mos	M	10269	V1C	primary visual cortex (striate cortex, area V1/17)	0.00532126	-0.0444756	0.483	0.676409
88	H376_IIB_52//12pcw//F//IPC	13060	H376.IIB.52	12 pcw	F	10225	IPC	posteroventral (inferior) parietal cortex	0.00570097	-0.0322269	0.487895	0.831929
205	H376_IIIB_51//16pcw//M//M1C	12837	H376.IIIB.51	16 pcw	M	10163	M1C	primary motor cortex (area M1, area 4)	0.00573211	-0.0312221	0.488297	0.736709
93	H376_IIIB_52//16pcw//M//AMY	12879	H376.IIIB.52	16 pcw	M	10361	AMY	amygdaloid complex	0.00576054	-0.0303052	0.488663	0.787801
81	H376_IIB_52//12pcw//F//DFC	13060	H376.IIB.52	12 pcw	F	10173	DFC	dorsolateral prefrontal cortex	0.00592125	-0.0251209	0.490736	0.825344
41	H376_VI_50//4mos//M//MD	12296	H376.VI.50	4 mos	M	10398	MD	mediodorsal nucleus of thalamus	0.00596143	-0.023825	0.491254	0.784979
159	H376_X_51//13yrs//F//M1C	12831	H376.X.51	13 yrs	F	10163	M1C	primary motor cortex (area M1, area 4)	0.0063344	-0.0117937	0.496065	0.804077
337	H376_XI_53//36yrs//M//A1C	12302	H376.XI.53	36 yrs	M	10236	A1C	primary auditory cortex (core)	0.0064368	-0.00849041	0.497386	0.763093
186	H376_X_52//19yrs//F//AMY	12832	H376.X.52	19 yrs	F	10361	AMY	amygdaloid complex	0.00667692	-0.000744496	0.500484
18	H376_XI_50//23yrs//M//OFC	12300	H376.XI.50	23 yrs	M	10194	OFC	orbital frontal cortex	0.00707327	0.0120411	0.505598	0.802199
56	H376_IIIB_52//16pcw//M//MFC	12879	H376.IIIB.52	16 pcw	M	10278	MFC	anterior (rostral) cingulate (medial prefrontal) cortex	0.0076214	0.0297225	0.512667	0.786831
557	H376_V_52//26pcw//F//V1C	12949	H376.V.52	26 pcw	F	10269	V1C	primary visual cortex (striate cortex, area V1/17)	0.00785203	0.0371623	0.515641	0.687119
341	H376_X_52//19yrs//F//IPC	12832	H376.X.52	19 yrs	F	10225	IPC	posteroventral (inferior) parietal cortex	0.00810952	0.0454683	0.51896
190	H376_X_52//19yrs//F//HIP	12832	H376.X.52	19 yrs	F	10294	HIP	hippocampus (hippocampal formation)	0.00814948	0.0467576	0.519475
152	H376_XI_54//37yrs//M//DFC	12303	H376.XI.54	37 yrs	M	10173	DFC	dorsolateral prefrontal cortex	0.00841346	0.0552728	0.522875	0.777538
46	H376_X_50//15yrs//M//STC	12299	H376.X.50	15 yrs	M	10243	STC	posterior (caudal) superior temporal cortex (area TAc)	0.00857062	0.0603427	0.524899	0.699936
87	H376_IIB_52//12pcw//F//ITC	13060	H376.IIB.52	12 pcw	F	10252	ITC	inferolateral temporal cortex (area TEv, area 20)	0.00876356	0.0665666	0.527383	0.797529
43	H376_X_50//15yrs//M//MFC	12299	H376.X.50	15 yrs	M	10278	MFC	anterior (rostral) cingulate (medial prefrontal) cortex	0.00886006	0.0696792	0.528625	0.70089
192	H376_XI_53//36yrs//M//AMY	12302	H376.XI.53	36 yrs	M	10361	AMY	amygdaloid complex	0.0093391	0.0851323	0.534786	0.674195
52	H376_VII_51//10mos//M//CBC	12977	H376.VII.51	10 mos	M	10657	CBC	cerebellar cortex	0.0094511	0.0887452	0.536225	0.810291
202	H376_IV_53//19pcw//F//VFC	12885	H376.IV.53	19 pcw	F	10185	VFC	ventrolateral prefrontal cortex	0.00948986	0.0899955	0.536723	0.770738
85	H376_IIB_52//12pcw//F//A1C	13060	H376.IIB.52	12 pcw	F	10236	A1C	primary auditory cortex (core)	0.00954782	0.0918651	0.537467	0.779128
559	H376_IV_50//24pcw//M//S1C	12288	H376.IV.50	24 pcw	M	10209	S1C	primary somatosensory cortex (area S1, areas 3,1,2)	0.00957812	0.0928427	0.537857	0.767976
45	H376_X_50//15yrs//M//IPC	12299	H376.X.50	15 yrs	M	10225	IPC	posteroventral (inferior) parietal cortex	0.00961784	0.0941239	0.538367	0.753082
203	H376_IIIB_53//17pcw//F//HIP	12880	H376.IIIB.53	17 pcw	F	10294	HIP	hippocampus (hippocampal formation)	0.00975458	0.098535	0.540122	0.629854
84	H376_IIB_52//12pcw//F//M1C	13060	H376.IIB.52	12 pcw	F	10163	M1C	primary motor cortex (area M1, area 4)	0.00999253	0.106211	0.543175	0.822701
151	H376_XI_54//37yrs//M//M1C	12303	H376.XI.54	37 yrs	M	10163	M1C	primary motor cortex (area M1, area 4)	0.0101329	0.110739	0.544975	0.795195
188	H376_XI_55//40yrs//M//STC	12291	H376.XI.55	40 yrs	M	10243	STC	posterior (caudal) superior temporal cortex (area TAc)	0.0102305	0.113887	0.546226
61	H376_IIIA_52//13pcw//M//MFC	12888	H376.IIIA.52	13 pcw	M	10278	MFC	anterior (rostral) cingulate (medial prefrontal) cortex	0.0102577	0.114764	0.546575	0.854648
575	H376_IIB_50//12pcw//F//AMY	12835	H376.IIB.50	12 pcw	F	10361	AMY	amygdaloid complex	0.0103631	0.118164	0.547925	0.861145
191	H376_X_51//13yrs//F//ITC	12831	H376.X.51	13 yrs	F	10252	ITC	inferolateral temporal cortex (area TEv, area 20)	0.0103783	0.118654	0.548119	0.793338
322	H376_XI_60//21yrs//F//AMY	13057	H376.XI.60	21 yrs	F	10361	AMY	amygdaloid complex	0.0104562	0.121166	0.549117	0.70936
165	H376_X_52//19yrs//F//VFC	12832	H376.X.52	19 yrs	F	10185	VFC	ventrolateral prefrontal cortex	0.0105673	0.12475	0.550539
187	H376_XI_55//40yrs//M//IPC	12291	H376.XI.55	40 yrs	M	10225	IPC	posteroventral (inferior) parietal cortex	0.0105962	0.125683	0.550909
15	H376_IIIB_53//17pcw//F//STC	12880	H376.IIIB.53	17 pcw	F	10243	STC	posterior (caudal) superior temporal cortex (area TAc)	0.0110011	0.138744	0.556086	0.747886
340	H376_X_52//19yrs//F//S1C	12832	H376.X.52	19 yrs	F	10209	S1C	primary somatosensory cortex (area S1, areas 3,1,2)	0.0109999	0.138707	0.556071
68	H376_IIA_51//8pcw//M//DFC	13058	H376.IIA.51	8 pcw	M	10173	DFC	dorsolateral prefrontal cortex	0.0110213	0.139398	0.556345	0.894901
78	H376_IIA_51//8pcw//M//MGE	13058	H376.IIA.51	8 pcw	M	10550	MGE	medial ganglionic eminence	0.0110417	0.140054	0.556604	0.870828
181	H376_XI_52//30yrs//F//IPC	12290	H376.XI.52	30 yrs	F	10225	IPC	posteroventral (inferior) parietal cortex	0.0111387	0.143183	0.557843	0.808636
83	H376_IIB_52//12pcw//F//OFC	13060	H376.IIB.52	12 pcw	F	10194	OFC	orbital frontal cortex	0.011149	0.143515	0.557974	0.818808
16	H376_XI_50//23yrs//M//MFC	12300	H376.XI.50	23 yrs	M	10278	MFC	anterior (rostral) cingulate (medial prefrontal) cortex	0.0113221	0.149102	0.560184	0.807229
206	H376_IIIB_51//16pcw//M//S1C	12837	H376.IIIB.51	16 pcw	M	10209	S1C	primary somatosensory cortex (area S1, areas 3,1,2)	0.0113564	0.150207	0.560621	0.681714
57	H376_IIIB_52//16pcw//M//M1C_S1C	12879	H376.IIIB.52	16 pcw	M	10291	M1C-S1C	primary motor-sensory cortex (samples)	0.0113608	0.150349	0.560677	0.813495
199	H376_X_52//19yrs//F//MD	12832	H376.X.52	19 yrs	F	10398	MD	mediodorsal nucleus of thalamus	0.0114428	0.152994	0.561722
139	H376_IV_54//21pcw//M//MD	12886	H376.IV.54	21 pcw	M	10398	MD	mediodorsal nucleus of thalamus	0.0116229	0.158804	0.564017	0.795037
198	H376_X_52//19yrs//F//MFC	12832	H376.X.52	19 yrs	F	10278	MFC	anterior (rostral) cingulate (medial prefrontal) cortex	0.0117972	0.164427	0.566236
197	H376_X_52//19yrs//F//V1C	12832	H376.X.52	19 yrs	F	10269	V1C	primary visual cortex (striate cortex, area V1/17)	0.0118725	0.166855	0.567193
336	H376_XI_53//36yrs//M//IPC	12302	H376.XI.53	36 yrs	M	10225	IPC	posteroventral (inferior) parietal cortex	0.0119745	0.170144	0.56849	0.771691
124	H376_IV_54//21pcw//M//STC	12886	H376.IV.54	21 pcw	M	10243	STC	posterior (caudal) superior temporal cortex (area TAc)	0.0122531	0.179132	0.572029	0.805359
1	H376_XI_50//23yrs//M//DFC	12300	H376.XI.50	23 yrs	M	10173	DFC	dorsolateral prefrontal cortex	0.0123204	0.181303	0.572883	0.722967
122	H376_IIIA_52//13pcw//M//V1C	12888	H376.IIIA.52	13 pcw	M	10269	V1C	primary visual cortex (striate cortex, area V1/17)	0.012333	0.181711	0.573043	0.851782
48	H376_X_50//15yrs//M//AMY	12299	H376.X.50	15 yrs	M	10361	AMY	amygdaloid complex	0.012929	0.200935	0.580588	0.792026
185	H376_XI_52//30yrs//F//STC	12290	H376.XI.52	30 yrs	F	10243	STC	posterior (caudal) superior temporal cortex (area TAc)	0.0130235	0.203983	0.581782	0.798191
294	H376_IIIB_50//16pcw//M//MD	12287	H376.IIIB.50	16 pcw	M	10398	MD	mediodorsal nucleus of thalamus	0.0133539	0.214641	0.58595	0.736508
331	H376_XI_53//36yrs//M//VFC	12302	H376.XI.53	36 yrs	M	10185	VFC	ventrolateral prefrontal cortex	0.0139955	0.235339	0.594016	0.759377
326	H376_X_51//13yrs//F//CBC	12831	H376.X.51	13 yrs	F	10657	CBC	cerebellar cortex	0.0141614	0.240691	0.596096	0.863251
167	H376_X_52//19yrs//F//M1C	12832	H376.X.52	19 yrs	F	10163	M1C	primary motor cortex (area M1, area 4)	0.0144072	0.248618	0.599171
325	H376_XI_60//21yrs//F//HIP	13057	H376.XI.60	21 yrs	F	10294	HIP	hippocampus (hippocampal formation)	0.014543	0.253001	0.600868	0.79185
180	H376_XI_52//30yrs//F//V1C	12290	H376.XI.52	30 yrs	F	10269	V1C	primary visual cortex (striate cortex, area V1/17)	0.014619	0.255452	0.601817	0.816851
44	H376_X_50//15yrs//M//S1C	12299	H376.X.50	15 yrs	M	10209	S1C	primary somatosensory cortex (area S1, areas 3,1,2)	0.0148159	0.261803	0.604271	0.735942
573	H376_IV_50//24pcw//M//STR	12288	H376.IV.50	24 pcw	M	10333	STR	striatum	0.0148472	0.262814	0.604662	0.802171
282	H376_IIB_51//12pcw//F//AMY	12960	H376.IIB.51	12 pcw	F	10361	AMY	amygdaloid complex	0.0149116	0.264891	0.605464	0.79948
47	H376_X_50//15yrs//M//ITC	12299	H376.X.50	15 yrs	M	10252	ITC	inferolateral temporal cortex (area TEv, area 20)	0.0149733	0.266881	0.606231	0.758152
170	H376_XI_55//40yrs//M//M1C	12291	H376.XI.55	40 yrs	M	10163	M1C	primary motor cortex (area M1, area 4)	0.0161674	0.3054	0.621007
317	H376_XI_60//21yrs//F//ITC	13057	H376.XI.60	21 yrs	F	10252	ITC	inferolateral temporal cortex (area TEv, area 20)	0.0164623	0.314913	0.624629	0.712924
146	H376_IX_52//8yrs//M//AMY	12981	H376.IX.52	8 yrs	M	10361	AMY	amygdaloid complex	0.0165913	0.319075	0.626211
82	H376_IIB_52//12pcw//F//MFC	13060	H376.IIB.52	12 pcw	F	10278	MFC	anterior (rostral) cingulate (medial prefrontal) cortex	0.0166524	0.321046	0.626959	0.8382
90	H376_IIIB_52//16pcw//M//MD	12879	H376.IIIB.52	16 pcw	M	10398	MD	mediodorsal nucleus of thalamus	0.0167563	0.324398	0.62823	0.816593
89	H376_IIIB_52//16pcw//M//STR	12879	H376.IIIB.52	16 pcw	M	10333	STR	striatum	0.0170442	0.333684	0.631746	0.754833
207	H376_IIIB_51//16pcw//M//IPC	12837	H376.IIIB.51	16 pcw	M	10225	IPC	posteroventral (inferior) parietal cortex	0.0171137	0.335927	0.632593	0.795219
289	H376_V_51//25pcw//F//A1C	12948	H376.V.51	25 pcw	F	10236	A1C	primary auditory cortex (core)	0.017116	0.336	0.63262	0.782253
175	H376_XI_52//30yrs//F//S1C	12290	H376.XI.52	30 yrs	F	10209	S1C	primary somatosensory cortex (area S1, areas 3,1,2)	0.0171663	0.337622	0.633233	0.775068
179	H376_XI_52//30yrs//F//ITC	12290	H376.XI.52	30 yrs	F	10252	ITC	inferolateral temporal cortex (area TEv, area 20)	0.0171719	0.337802	0.633301	0.799134
55	H376_IV_54//21pcw//M//S1C	12886	H376.IV.54	21 pcw	M	10209	S1C	primary somatosensory cortex (area S1, areas 3,1,2)	0.0175932	0.351393	0.638418	0.721417
12	H376_IV_54//21pcw//M//OFC	12886	H376.IV.54	21 pcw	M	10194	OFC	orbital frontal cortex	0.0180731	0.366874	0.644217	0.685191
323	H376_VIII_51//1yrs//F//MD	12830	H376.VIII.51	1 yrs	F	10398	MD	mediodorsal nucleus of thalamus	0.0183198	0.374832	0.647185	0.838214
125	H376_IV_54//21pcw//M//V1C	12886	H376.IV.54	21 pcw	M	10269	V1C	primary visual cortex (striate cortex, area V1/17)	0.0188706	0.3926	0.653779	0.81383
163	H376_X_52//19yrs//F//OFC	12832	H376.X.52	19 yrs	F	10194	OFC	orbital frontal cortex	0.0190681	0.398972	0.656133
77	H376_IIA_51//8pcw//M//Ocx	13058	H376.IIA.51	8 pcw	M	10268	Ocx	occipital neocortex	0.01962	0.416773	0.662676	0.891092
54	H376_IIB_52//12pcw//F//VFC	13060	H376.IIB.52	12 pcw	F	10185	VFC	ventrolateral prefrontal cortex	0.0201555	0.434049	0.668979	0.789333
69	H376_IIA_51//8pcw//M//OFC	13058	H376.IIA.51	8 pcw	M	10194	OFC	orbital frontal cortex	0.0202288	0.436412	0.669838	0.878514
321	H376_XI_60//21yrs//F//MD	13057	H376.XI.60	21 yrs	F	10398	MD	mediodorsal nucleus of thalamus	0.0202998	0.438702	0.670669	0.806012
123	H376_IIA_51//8pcw//M//ITC	13058	H376.IIA.51	8 pcw	M	10252	ITC	inferolateral temporal cortex (area TEv, area 20)	0.0203562	0.440523	0.671329	0.849087
315	H376_XI_60//21yrs//F//A1C	13057	H376.XI.60	21 yrs	F	10236	A1C	primary auditory cortex (core)	0.0203613	0.440686	0.671388	0.804271
343	H376_X_52//19yrs//F//STR	12832	H376.X.52	19 yrs	F	10333	STR	striatum	0.0205339	0.446255	0.673404
97	H376_IV_54//21pcw//M//M1C	12886	H376.IV.54	21 pcw	M	10163	M1C	primary motor cortex (area M1, area 4)	0.0205417	0.446505	0.673495	0.695106
119	H376_IIIB_52//16pcw//M//STC	12879	H376.IIIB.52	16 pcw	M	10243	STC	posterior (caudal) superior temporal cortex (area TAc)	0.0205462	0.446653	0.673548	0.806013
171	H376_XI_55//40yrs//M//OFC	12291	H376.XI.55	40 yrs	M	10194	OFC	orbital frontal cortex	0.020566	0.447292	0.673779
215	H376_IIIB_51//16pcw//M//A1C	12837	H376.IIIB.51	16 pcw	M	10236	A1C	primary auditory cortex (core)	0.0210589	0.46319	0.679503
212	H376_IIIB_51//16pcw//M//HIP	12837	H376.IIIB.51	16 pcw	M	10294	HIP	hippocampus (hippocampal formation)	0.0213797	0.473538	0.683206	0.758022
79	H376_IIIA_52//13pcw//M//AMY	12888	H376.IIIA.52	13 pcw	M	10361	AMY	amygdaloid complex	0.0219987	0.493507	0.690301	0.870521
290	H376_V_51//25pcw//F//STC	12948	H376.V.51	25 pcw	F	10243	STC	posterior (caudal) superior temporal cortex (area TAc)	0.022092	0.496516	0.691364	0.766418
153	H376_XI_54//37yrs//M//IPC	12303	H376.XI.54	37 yrs	M	10225	IPC	posteroventral (inferior) parietal cortex	0.0221378	0.497994	0.691885	0.808501
154	H376_XI_54//37yrs//M//A1C	12303	H376.XI.54	37 yrs	M	10236	A1C	primary auditory cortex (core)	0.0223029	0.503318	0.693761	0.793661
6	H376_X_50//15yrs//M//OFC	12299	H376.X.50	15 yrs	M	10194	OFC	orbital frontal cortex	0.0223141	0.503679	0.693888	0.740551
91	H376_IIIB_52//16pcw//M//A1C	12879	H376.IIIB.52	16 pcw	M	10236	A1C	primary auditory cortex (core)	0.0225873	0.512494	0.696981	0.79785
140	H376_IX_52//8yrs//M//DFC	12981	H376.IX.52	8 yrs	M	10173	DFC	dorsolateral prefrontal cortex	0.0229493	0.524172	0.701058
141	H376_IX_52//8yrs//M//MFC	12981	H376.IX.52	8 yrs	M	10278	MFC	anterior (rostral) cingulate (medial prefrontal) cortex	0.0231342	0.530134	0.703129
60	H376_IIIA_52//13pcw//M//OFC	12888	H376.IIIA.52	13 pcw	M	10194	OFC	orbital frontal cortex	0.0234622	0.540717	0.70679	0.834099
142	H376_IX_52//8yrs//M//VFC	12981	H376.IX.52	8 yrs	M	10185	VFC	ventrolateral prefrontal cortex	0.023469	0.540935	0.706865
164	H376_XI_54//37yrs//M//OFC	12303	H376.XI.54	37 yrs	M	10194	OFC	orbital frontal cortex	0.0234959	0.541803	0.707165	0.778868
314	H376_XI_60//21yrs//F//IPC	13057	H376.XI.60	21 yrs	F	10225	IPC	posteroventral (inferior) parietal cortex	0.0238257	0.552441	0.710821	0.765453
324	H376_XI_60//21yrs//F//CBC	13057	H376.XI.60	21 yrs	F	10657	CBC	cerebellar cortex	0.0243979	0.570901	0.717114	0.800965
59	H376_IIIA_52//13pcw//M//VFC	12888	H376.IIIA.52	13 pcw	M	10185	VFC	ventrolateral prefrontal cortex	0.024556	0.575999	0.718841	0.825838
196	H376_X_52//19yrs//F//STC	12832	H376.X.52	19 yrs	F	10243	STC	posterior (caudal) superior temporal cortex (area TAc)	0.0246531	0.579131	0.719899
330	H376_XI_53//36yrs//M//DFC	12302	H376.XI.53	36 yrs	M	10173	DFC	dorsolateral prefrontal cortex	0.0254886	0.606084	0.728924	0.691362
293	H376_XI_53//36yrs//M//CBC	12302	H376.XI.53	36 yrs	M	10657	CBC	cerebellar cortex	0.0255331	0.607518	0.7294	0.835138
143	H376_IX_52//8yrs//M//IPC	12981	H376.IX.52	8 yrs	M	10225	IPC	posteroventral (inferior) parietal cortex	0.0256233	0.61043	0.730365
76	H376_IIA_51//8pcw//M//LGE	13058	H376.IIA.51	8 pcw	M	10551	LGE	lateral ganglionic eminence	0.0258505	0.617758	0.732787	0.876784
316	H376_XI_60//21yrs//F//V1C	13057	H376.XI.60	21 yrs	F	10269	V1C	primary visual cortex (striate cortex, area V1/17)	0.025967	0.621516	0.734025	0.732663
86	H376_IIB_52//12pcw//F//S1C	13060	H376.IIB.52	12 pcw	F	10209	S1C	primary somatosensory cortex (area S1, areas 3,1,2)	0.0260699	0.624836	0.735116	0.832169
73	H376_IIA_51//8pcw//M//STC	13058	H376.IIA.51	8 pcw	M	10243	STC	posterior (caudal) superior temporal cortex (area TAc)	0.0262239	0.629802	0.736744	0.86022
217	H376_IIIB_53//17pcw//F//DFC	12880	H376.IIIB.53	17 pcw	F	10173	DFC	dorsolateral prefrontal cortex	0.0264342	0.636588	0.73896	0.810567
310	H376_VIII_51//1yrs//F//HIP	12830	H376.VIII.51	1 yrs	F	10294	HIP	hippocampus (hippocampal formation)	0.0264678	0.63767	0.739313	0.809324
320	H376_VIII_51//1yrs//F//STR	12830	H376.VIII.51	1 yrs	F	10333	STR	striatum	0.026778	0.647679	0.742561	0.843642
75	H376_IIA_51//8pcw//M//HIP	13058	H376.IIA.51	8 pcw	M	10294	HIP	hippocampus (hippocampal formation)	0.0269307	0.652605	0.744152	0.886996
178	H376_XI_52//30yrs//F//M1C	12290	H376.XI.52	30 yrs	F	10163	M1C	primary motor cortex (area M1, area 4)	0.0273195	0.665146	0.748179	0.826297
62	H376_IIIA_52//13pcw//M//S1C	12888	H376.IIIA.52	13 pcw	M	10209	S1C	primary somatosensory cortex (area S1, areas 3,1,2)	0.0276715	0.676499	0.751796	0.835668
169	H376_XI_55//40yrs//M//VFC	12291	H376.XI.55	40 yrs	M	10185	VFC	ventrolateral prefrontal cortex	0.0277762	0.679878	0.752867
121	H376_IIIA_52//13pcw//M//ITC	12888	H376.IIIA.52	13 pcw	M	10252	ITC	inferolateral temporal cortex (area TEv, area 20)	0.0283889	0.69964	0.759082	0.821342
126	H376_IIIA_52//13pcw//M//CB	12888	H376.IIIA.52	13 pcw	M	10656	CB	cerebellum	0.0285838	0.70593	0.761042	0.800743
116	H376_IIIA_50//13pcw//M//STR	12820	H376.IIIA.50	13 pcw	M	10333	STR	striatum	0.0291769	0.725062	0.76695	0.821066
74	H376_IIA_51//8pcw//M//CGE	13058	H376.IIA.51	8 pcw	M	10552	CGE	caudal ganglionic eminence	0.0293683	0.731234	0.768838	0.885011
72	H376_IIA_51//8pcw//M//M1C_S1C	13058	H376.IIA.51	8 pcw	M	10291	M1C-S1C	primary motor-sensory cortex (samples)	0.0294771	0.734744	0.769908	0.868766
127	H376_IV_54//21pcw//M//CBC	12886	H376.IV.54	21 pcw	M	10657	CBC	cerebellar cortex	0.0296998	0.741928	0.77209	0.829593
307	H376_VIII_51//1yrs//F//ITC	12830	H376.VIII.51	1 yrs	F	10252	ITC	inferolateral temporal cortex (area TEv, area 20)	0.0297879	0.74477	0.772949	0.726348
214	H376_IIIB_51//16pcw//M//STR	12837	H376.IIIB.51	16 pcw	M	10333	STR	striatum	0.0298436	0.746568	0.773492	0.770311
176	H376_XI_52//30yrs//F//MFC	12290	H376.XI.52	30 yrs	F	10278	MFC	anterior (rostral) cingulate (medial prefrontal) cortex	0.0299779	0.7509	0.774798	0.707666
211	H376_IIIB_51//16pcw//M//V1C	12837	H376.IIIB.51	16 pcw	M	10269	V1C	primary visual cortex (striate cortex, area V1/17)	0.0303343	0.762397	0.778241	0.780997
42	H376_X_50//15yrs//M//VFC	12299	H376.X.50	15 yrs	M	10185	VFC	ventrolateral prefrontal cortex	0.0306015	0.771018	0.780803	0.690855
168	H376_X_52//19yrs//F//DFC	12832	H376.X.52	19 yrs	F	10173	DFC	dorsolateral prefrontal cortex	0.0310443	0.785299	0.78501
96	H376_IV_54//21pcw//M//VFC	12886	H376.IV.54	21 pcw	M	10185	VFC	ventrolateral prefrontal cortex	0.0311462	0.788587	0.785972	0.34914
103	H376_IIIA_50//13pcw//M//M1C	12820	H376.IIIA.50	13 pcw	M	10163	M1C	primary motor cortex (area M1, area 4)	0.0311966	0.790214	0.786447	0.844768
208	H376_IIIB_51//16pcw//M//VFC	12837	H376.IIIB.51	16 pcw	M	10185	VFC	ventrolateral prefrontal cortex	0.0314061	0.796972	0.788413	0.763295
49	H376_X_50//15yrs//M//V1C	12299	H376.X.50	15 yrs	M	10269	V1C	primary visual cortex (striate cortex, area V1/17)	0.0315394	0.801272	0.789659	0.740705
9	H376_VI_50//4mos//M//V1C	12296	H376.VI.50	4 mos	M	10269	V1C	primary visual cortex (striate cortex, area V1/17)	0.0315523	0.801688	0.789779	0.779272
118	H376_IV_54//21pcw//M//AMY	12886	H376.IV.54	21 pcw	M	10361	AMY	amygdaloid complex	0.0317908	0.809382	0.791997	0.727148
285	H376_IIB_50//12pcw//F//ITC	12835	H376.IIB.50	12 pcw	F	10252	ITC	inferolateral temporal cortex (area TEv, area 20)	0.0319267	0.813765	0.793254	0.813475
117	H376_IV_54//21pcw//M//HIP	12886	H376.IV.54	21 pcw	M	10294	HIP	hippocampus (hippocampal formation)	0.0321754	0.821787	0.795543	0.727247
309	H376_VIII_51//1yrs//F//AMY	12830	H376.VIII.51	1 yrs	F	10361	AMY	amygdaloid complex	0.0323375	0.827015	0.797026	0.759385
218	H376_IIIB_50//16pcw//M//DFC	12287	H376.IIIB.50	16 pcw	M	10173	DFC	dorsolateral prefrontal cortex	0.0324062	0.829232	0.797653	0.790729
3	H376_VI_50//4mos//M//VFC	12296	H376.VI.50	4 mos	M	10185	VFC	ventrolateral prefrontal cortex	0.0324424	0.830401	0.797984	0.648687
106	H376_IIIA_50//13pcw//M//OFC	12820	H376.IIIA.50	13 pcw	M	10194	OFC	orbital frontal cortex	0.0325725	0.834597	0.799166	0.825431
313	H376_XI_60//21yrs//F//S1C	13057	H376.XI.60	21 yrs	F	10209	S1C	primary somatosensory cortex (area S1, areas 3,1,2)	0.0327689	0.840933	0.800944	0.69802
80	H376_IIIB_52//16pcw//M//DFC	12879	H376.IIIB.52	16 pcw	M	10173	DFC	dorsolateral prefrontal cortex	0.0329906	0.848084	0.80294	0.789302
305	H376_VIII_51//1yrs//F//A1C	12830	H376.VIII.51	1 yrs	F	10236	A1C	primary auditory cortex (core)	0.0333566	0.85989	0.806207	0.735668
237	H376_IIB_50//12pcw//F//A1C	12835	H376.IIB.50	12 pcw	F	10236	A1C	primary auditory cortex (core)	0.0337151	0.871456	0.809376	0.798055
71	H376_IIA_51//8pcw//M//DTH	13058	H376.IIA.51	8 pcw	M	10391	DTH	dorsal thalamus	0.0340106	0.880987	0.811963	0.864816
296	H376_XI_60//21yrs//F//DFC	13057	H376.XI.60	21 yrs	F	10173	DFC	dorsolateral prefrontal cortex	0.0340674	0.88282	0.812458	0.759108
308	H376_VIII_51//1yrs//F//V1C	12830	H376.VIII.51	1 yrs	F	10269	V1C	primary visual cortex (striate cortex, area V1/17)	0.0343224	0.891045	0.81467	0.750845
266	H376_IIIB_51//16pcw//M//STC	12837	H376.IIIB.51	16 pcw	M	10243	STC	posterior (caudal) superior temporal cortex (area TAc)	0.0346941	0.903037	0.817865	0.791054
100	H376_IV_54//21pcw//M//STR	12886	H376.IV.54	21 pcw	M	10333	STR	striatum	0.0347035	0.903339	0.817945	0.799436
306	H376_VIII_51//1yrs//F//IPC	12830	H376.VIII.51	1 yrs	F	10225	IPC	posteroventral (inferior) parietal cortex	0.0349207	0.910346	0.819795	0.692717
94	H376_IIIB_52//16pcw//M//V1C	12879	H376.IIIB.52	16 pcw	M	10269	V1C	primary visual cortex (striate cortex, area V1/17)	0.0349636	0.911728	0.820159	0.794768
66	H376_IIA_51//8pcw//M//PCx	13058	H376.IIA.51	8 pcw	M	10208	PCx	parietal neocortex	0.0350557	0.914701	0.82094	0.882392
105	H376_IIIA_50//13pcw//M//DFC	12820	H376.IIIA.50	13 pcw	M	10173	DFC	dorsolateral prefrontal cortex	0.0353674	0.924754	0.823563	0.84242
99	H376_IV_54//21pcw//M//IPC	12886	H376.IV.54	21 pcw	M	10225	IPC	posteroventral (inferior) parietal cortex	0.0354645	0.927887	0.824376	0.703048
287	H376_IIA_50//9pcw//M//MGE	12833	H376.IIA.50	9 pcw	M	10550	MGE	medial ganglionic eminence	0.0358147	0.939183	0.827286	0.828101
278	H376_IIB_51//12pcw//F//A1C	12960	H376.IIB.51	12 pcw	F	10236	A1C	primary auditory cortex (core)	0.0358683	0.940914	0.827729	0.84342
210	H376_IIIB_51//16pcw//M//OFC	12837	H376.IIIB.51	16 pcw	M	10194	OFC	orbital frontal cortex	0.0360208	0.945833	0.828985	0.751918
284	H376_IIIB_50//16pcw//M//STR	12287	H376.IIIB.50	16 pcw	M	10333	STR	striatum	0.0362135	0.952049	0.830563	0.788871
280	H376_IIB_51//12pcw//F//HIP	12960	H376.IIB.51	12 pcw	F	10294	HIP	hippocampus (hippocampal formation)	0.0362579	0.953481	0.830925	0.854241
225	H376_IIIB_50//16pcw//M//IPC	12287	H376.IIIB.50	16 pcw	M	10225	IPC	posteroventral (inferior) parietal cortex	0.0362714	0.953916	0.831035	0.737063
120	H376_IIIB_52//16pcw//M//HIP	12879	H376.IIIB.52	16 pcw	M	10294	HIP	hippocampus (hippocampal formation)	0.0362838	0.954316	0.831136	0.876973
5	H376_X_50//15yrs//M//M1C	12299	H376.X.50	15 yrs	M	10163	M1C	primary motor cortex (area M1, area 4)	0.0363092	0.955137	0.831344	0.789546
292	H376_XI_50//23yrs//M//CBC	12300	H376.XI.50	23 yrs	M	10657	CBC	cerebellar cortex	0.0363235	0.955595	0.831459	0.820842
101	H376_IV_54//21pcw//M//ITC	12886	H376.IV.54	21 pcw	M	10252	ITC	inferolateral temporal cortex (area TEv, area 20)	0.0365275	0.962177	0.833115	0.472263
177	H376_XI_52//30yrs//F//OFC	12290	H376.XI.52	30 yrs	F	10194	OFC	orbital frontal cortex	0.0368966	0.974084	0.836082	0.7514
110	H376_IIIA_50//13pcw//M//IPC	12820	H376.IIIA.50	13 pcw	M	10225	IPC	posteroventral (inferior) parietal cortex	0.0372699	0.986125	0.839048	0.830816
67	H376_IIA_51//8pcw//M//VFC	13058	H376.IIA.51	8 pcw	M	10185	VFC	ventrolateral prefrontal cortex	0.0373322	0.988137	0.839541	0.884718
8	H376_X_50//15yrs//M//STR	12299	H376.X.50	15 yrs	M	10333	STR	striatum	0.0376229	0.997513	0.841821	0.827839
238	H376_IIB_50//12pcw//F//V1C	12835	H376.IIB.50	12 pcw	F	10269	V1C	primary visual cortex (striate cortex, area V1/17)	0.0378323	1.00427	0.843451	0.846195
319	H376_VIII_51//1yrs//F//CBC	12830	H376.VIII.51	1 yrs	F	10657	CBC	cerebellar cortex	0.0380681	1.01187	0.845273	0.833284
102	H376_IIIB_52//16pcw//M//ITC	12879	H376.IIIB.52	16 pcw	M	10252	ITC	inferolateral temporal cortex (area TEv, area 20)	0.0382183	1.01672	0.846426	0.78792
224	H376_IIIB_50//16pcw//M//STC	12287	H376.IIIB.50	16 pcw	M	10243	STC	posterior (caudal) superior temporal cortex (area TAc)	0.0382612	1.0181	0.846755	0.727282
2	H376_VI_50//4mos//M//DFC	12296	H376.VI.50	4 mos	M	10173	DFC	dorsolateral prefrontal cortex	0.0382675	1.01831	0.846803	0.761362
137	H376_IIA_51//8pcw//M//URL	13058	H376.IIA.51	8 pcw	M	10665	URL	upper (rostral) rhombic lip	0.0384688	1.0248	0.848337	0.810468
288	H376_IIA_50//9pcw//M//TCx	12833	H376.IIA.50	9 pcw	M	10235	TCx	temporal neocortex	0.0387267	1.03312	0.850288	0.855525
226	H376_IIIB_53//17pcw//F//VFC	12880	H376.IIIB.53	17 pcw	F	10185	VFC	ventrolateral prefrontal cortex	0.0387315	1.03327	0.850323	0.776028
298	H376_VIII_51//1yrs//F//OFC	12830	H376.VIII.51	1 yrs	F	10194	OFC	orbital frontal cortex	0.0390887	1.0448	0.852997	0.779421
95	H376_IIIB_52//16pcw//M//VFC	12879	H376.IIIB.52	16 pcw	M	10185	VFC	ventrolateral prefrontal cortex	0.0392895	1.05128	0.854486	0.828582
189	H376_XI_52//30yrs//F//CBC	12290	H376.XI.52	30 yrs	F	10657	CBC	cerebellar cortex	0.0393741	1.054	0.85511	0.82671
279	H376_IIB_51//12pcw//F//STR	12960	H376.IIB.51	12 pcw	F	10333	STR	striatum	0.0394891	1.05771	0.855955	0.82821
281	H376_IIB_51//12pcw//F//DTH	12960	H376.IIB.51	12 pcw	F	10391	DTH	dorsal thalamus	0.0397625	1.06653	0.857952	0.848521
209	H376_IIIB_51//16pcw//M//MFC	12837	H376.IIIB.51	16 pcw	M	10278	MFC	anterior (rostral) cingulate (medial prefrontal) cortex	0.039791	1.06745	0.858159	0.777713
235	H376_IIB_50//12pcw//F//S1C	12835	H376.IIB.50	12 pcw	F	10209	S1C	primary somatosensory cortex (area S1, areas 3,1,2)	0.0399365	1.07214	0.859213	0.838079
277	H376_IIB_51//12pcw//F//V1C	12960	H376.IIB.51	12 pcw	F	10269	V1C	primary visual cortex (striate cortex, area V1/17)	0.0400149	1.07468	0.859779	0.817442
219	H376_IIIB_50//16pcw//M//MFC	12287	H376.IIIB.50	16 pcw	M	10278	MFC	anterior (rostral) cingulate (medial prefrontal) cortex	0.0403525	1.08557	0.862197	0.803015
312	H376_XI_60//21yrs//F//M1C	13057	H376.XI.60	21 yrs	F	10163	M1C	primary motor cortex (area M1, area 4)	0.0403527	1.08557	0.862198	0.776417
112	H376_IIIA_50//13pcw//M//AMY	12820	H376.IIIA.50	13 pcw	M	10361	AMY	amygdaloid complex	0.0403921	1.08684	0.862479	0.823851
234	H376_IIB_50//12pcw//F//IPC	12835	H376.IIB.50	12 pcw	F	10225	IPC	posteroventral (inferior) parietal cortex	0.0407731	1.09913	0.86517	0.796603
267	H376_IIIB_51//16pcw//M//MD	12837	H376.IIIB.51	16 pcw	M	10398	MD	mediodorsal nucleus of thalamus	0.0409094	1.10353	0.866124	0.785306
304	H376_VIII_51//1yrs//F//STC	12830	H376.VIII.51	1 yrs	F	10243	STC	posterior (caudal) superior temporal cortex (area TAc)	0.0409154	1.10372	0.866166	0.743194
109	H376_IIIA_50//13pcw//M//S1C	12820	H376.IIIA.50	13 pcw	M	10209	S1C	primary somatosensory cortex (area S1, areas 3,1,2)	0.0410802	1.10904	0.867312	0.838805
70	H376_IIA_51//8pcw//M//MFC	13058	H376.IIA.51	8 pcw	M	10278	MFC	anterior (rostral) cingulate (medial prefrontal) cortex	0.0411744	1.11208	0.867965	0.897167
269	H376_IIB_51//12pcw//F//DFC	12960	H376.IIB.51	12 pcw	F	10173	DFC	dorsolateral prefrontal cortex	0.0412644	1.11498	0.868586	0.777094
115	H376_IIIA_50//13pcw//M//HIP	12820	H376.IIIA.50	13 pcw	M	10294	HIP	hippocampus (hippocampal formation)	0.0413344	1.11724	0.869068	0.822347
311	H376_XI_60//21yrs//F//VFC	13057	H376.XI.60	21 yrs	F	10185	VFC	ventrolateral prefrontal cortex	0.0415763	1.12504	0.870724	0.747765
318	H376_XI_60//21yrs//F//STC	13057	H376.XI.60	21 yrs	F	10243	STC	posterior (caudal) superior temporal cortex (area TAc)	0.0421509	1.14358	0.874598	0.760886
265	H376_IIA_50//9pcw//M//URL	12833	H376.IIA.50	9 pcw	M	10665	URL	upper (rostral) rhombic lip	0.04235	1.15	0.875922	0.825684
229	H376_IIB_50//12pcw//F//DFC	12835	H376.IIB.50	12 pcw	F	10173	DFC	dorsolateral prefrontal cortex	0.0427508	1.16293	0.878557	0.823134
104	H376_IIIA_50//13pcw//M//VFC	12820	H376.IIIA.50	13 pcw	M	10185	VFC	ventrolateral prefrontal cortex	0.042896	1.16761	0.879501	0.832011
275	H376_IIB_51//12pcw//F//IPC	12960	H376.IIB.51	12 pcw	F	10225	IPC	posteroventral (inferior) parietal cortex	0.0430763	1.17343	0.880667	0.834887
220	H376_IIIB_50//16pcw//M//VFC	12287	H376.IIIB.50	16 pcw	M	10185	VFC	ventrolateral prefrontal cortex	0.0432152	1.17791	0.88156	0.709937
4	H376_X_50//15yrs//M//DFC	12299	H376.X.50	15 yrs	M	10173	DFC	dorsolateral prefrontal cortex	0.0437546	1.19531	0.884982	0.759992
113	H376_IIIA_50//13pcw//M//V1C	12820	H376.IIIA.50	13 pcw	M	10269	V1C	primary visual cortex (striate cortex, area V1/17)	0.0438156	1.19728	0.885364
299	H376_VIII_51//1yrs//F//VFC	12830	H376.VIII.51	1 yrs	F	10185	VFC	ventrolateral prefrontal cortex	0.0444723	1.21846	0.889425	0.752838
114	H376_IIIA_50//13pcw//M//ITC	12820	H376.IIIA.50	13 pcw	M	10252	ITC	inferolateral temporal cortex (area TEv, area 20)	0.0445485	1.22092	0.889889	0.743901
107	H376_IIIA_50//13pcw//M//A1C	12820	H376.IIIA.50	13 pcw	M	10236	A1C	primary auditory cortex (core)	0.0446143	1.22304	0.890289	0.826662
64	H376_IIIA_52//13pcw//M//A1C	12888	H376.IIIA.52	13 pcw	M	10236	A1C	primary auditory cortex (core)	0.0448271	1.22991	0.891575	0.816788
255	H376_IIA_50//9pcw//M//PCx	12833	H376.IIA.50	9 pcw	M	10208	PCx	parietal neocortex	0.0452285	1.24285	0.893971	0.866692
233	H376_IIB_50//12pcw//F//OFC	12835	H376.IIB.50	12 pcw	F	10194	OFC	orbital frontal cortex	0.0454799	1.25096	0.895452	0.833865
213	H376_IIIB_51//16pcw//M//ITC	12837	H376.IIIB.51	16 pcw	M	10252	ITC	inferolateral temporal cortex (area TEv, area 20)	0.0455233	1.25237	0.895707	0.713785
230	H376_IIB_50//12pcw//F//MFC	12835	H376.IIB.50	12 pcw	F	10278	MFC	anterior (rostral) cingulate (medial prefrontal) cortex	0.0455373	1.25282	0.895789	0.826873
63	H376_IIIA_52//13pcw//M//M1C	12888	H376.IIIA.52	13 pcw	M	10163	M1C	primary motor cortex (area M1, area 4)	0.0456807	1.25744	0.896625	0.84478
138	H376_IIA_51//8pcw//M//AMY	13058	H376.IIA.51	8 pcw	M	10361	AMY	amygdaloid complex	0.0456958	1.25793	0.896713	0.848366
236	H376_IIB_50//12pcw//F//STC	12835	H376.IIB.50	12 pcw	F	10243	STC	posterior (caudal) superior temporal cortex (area TAc)	0.0458599	1.26322	0.897663	0.835752
231	H376_IIB_50//12pcw//F//VFC	12835	H376.IIB.50	12 pcw	F	10185	VFC	ventrolateral prefrontal cortex	0.0461943	1.27401	0.89958	0.827879
108	H376_IIIA_50//13pcw//M//MFC	12820	H376.IIIA.50	13 pcw	M	10278	MFC	anterior (rostral) cingulate (medial prefrontal) cortex	0.0462578	1.27606	0.89994	0.834312
297	H376_XI_60//21yrs//F//MFC	13057	H376.XI.60	21 yrs	F	10278	MFC	anterior (rostral) cingulate (medial prefrontal) cortex	0.0465206	1.28454	0.901425	0.727765
291	H376_X_50//15yrs//M//CBC	12299	H376.X.50	15 yrs	M	10657	CBC	cerebellar cortex	0.0465966	1.28699	0.901851	0.816614
276	H376_IIB_51//12pcw//F//ITC	12960	H376.IIB.51	12 pcw	F	10252	ITC	inferolateral temporal cortex (area TEv, area 20)	0.0468466	1.29505	0.903243	0.806517
145	H376_IX_52//8yrs//M//STC	12981	H376.IX.52	8 yrs	M	10243	STC	posterior (caudal) superior temporal cortex (area TAc)	0.0469769	1.29925	0.903963
98	H376_IV_54//21pcw//M//MFC	12886	H376.IV.54	21 pcw	M	10278	MFC	anterior (rostral) cingulate (medial prefrontal) cortex	0.0471834	1.30592	0.905096	0.716744
283	H376_IIIB_51//16pcw//M//CBC	12837	H376.IIIB.51	16 pcw	M	10657	CBC	cerebellar cortex	0.0475618	1.31812	0.907146
263	H376_IIA_50//9pcw//M//Ocx	12833	H376.IIA.50	9 pcw	M	10268	Ocx	occipital neocortex	0.048161	1.33745	0.910326	0.882355
144	H376_IX_52//8yrs//M//A1C	12981	H376.IX.52	8 yrs	M	10236	A1C	primary auditory cortex (core)	0.0484036	1.34528	0.911589
111	H376_IIIA_50//13pcw//M//STC	12820	H376.IIIA.50	13 pcw	M	10243	STC	posterior (caudal) superior temporal cortex (area TAc)	0.0485873	1.3512	0.912537	0.807146
274	H376_IIB_51//12pcw//F//S1C	12960	H376.IIB.51	12 pcw	F	10209	S1C	primary somatosensory cortex (area S1, areas 3,1,2)	0.0487451	1.35629	0.913346	0.83054
221	H376_IIIB_50//16pcw//M//M1C_S1C	12287	H376.IIIB.50	16 pcw	M	10291	M1C-S1C	primary motor-sensory cortex (samples)	0.0487531	1.35655	0.913387	0.753396
286	H376_IIA_50//9pcw//M//LGE	12833	H376.IIA.50	9 pcw	M	10551	LGE	lateral ganglionic eminence	0.0495151	1.38113	0.917211	0.862216
253	H376_IIIA_51//13pcw//F//STC	12834	H376.IIIA.51	13 pcw	F	10243	STC	posterior (caudal) superior temporal cortex (area TAc)	0.0502358	1.40438	0.920709	0.831987
227	H376_IIIB_53//17pcw//F//V1C	12880	H376.IIIB.53	17 pcw	F	10269	V1C	primary visual cortex (striate cortex, area V1/17)	0.0504853	1.41243	0.921894	0.792391
232	H376_IIB_50//12pcw//F//M1C	12835	H376.IIB.50	12 pcw	F	10163	M1C	primary motor cortex (area M1, area 4)	0.0515858	1.44793	0.92696	0.814953
222	H376_IIIB_50//16pcw//M//A1C	12287	H376.IIIB.50	16 pcw	M	10236	A1C	primary auditory cortex (core)	0.0520072	1.46152	0.928831	0.765866
148	H376_IX_52//8yrs//M//V1C	12981	H376.IX.52	8 yrs	M	10269	V1C	primary visual cortex (striate cortex, area V1/17)	0.0524921	1.47717	0.930939
301	H376_VIII_51//1yrs//F//MFC	12830	H376.VIII.51	1 yrs	F	10278	MFC	anterior (rostral) cingulate (medial prefrontal) cortex	0.0529475	1.49185	0.932875	0.7243
223	H376_IIIB_50//16pcw//M//V1C	12287	H376.IIIB.50	16 pcw	M	10269	V1C	primary visual cortex (striate cortex, area V1/17)	0.0535081	1.50994	0.9352	0.784264
270	H376_IIB_51//12pcw//F//OFC	12960	H376.IIB.51	12 pcw	F	10194	OFC	orbital frontal cortex	0.05375	1.51774	0.936184	0.836236
300	H376_VIII_51//1yrs//F//DFC	12830	H376.VIII.51	1 yrs	F	10173	DFC	dorsolateral prefrontal cortex	0.053988	1.52542	0.93714	0.761118
7	H376_X_50//15yrs//M//A1C	12299	H376.X.50	15 yrs	M	10236	A1C	primary auditory cortex (core)	0.0542021	1.53233	0.937991	0.76958
264	H376_IIA_50//9pcw//M//DTH	12833	H376.IIA.50	9 pcw	M	10391	DTH	dorsal thalamus	0.054446	1.5402	0.938949	0.839921
257	H376_IIA_50//9pcw//M//MFC	12833	H376.IIA.50	9 pcw	M	10278	MFC	anterior (rostral) cingulate (medial prefrontal) cortex	0.0569342	1.62046	0.948076	0.847268
303	H376_VIII_51//1yrs//F//S1C	12830	H376.VIII.51	1 yrs	F	10209	S1C	primary somatosensory cortex (area S1, areas 3,1,2)	0.0569495	1.62095	0.948128	0.727385
65	H376_IIIA_52//13pcw//M//IPC	12888	H376.IIIA.52	13 pcw	M	10225	IPC	posteroventral (inferior) parietal cortex	0.0570026	1.62266	0.94831	0.831931
239	H376_IIIA_51//13pcw//F//MFC	12834	H376.IIIA.51	13 pcw	F	10278	MFC	anterior (rostral) cingulate (medial prefrontal) cortex	0.0580309	1.65583	0.951738	0.826194
240	H376_IIIA_51//13pcw//F//OFC	12834	H376.IIIA.51	13 pcw	F	10194	OFC	orbital frontal cortex	0.0582544	1.66305	0.952458	0.820249
271	H376_IIB_51//12pcw//F//VFC	12960	H376.IIB.51	12 pcw	F	10185	VFC	ventrolateral prefrontal cortex	0.058453	1.66945	0.953091	0.830315
241	H376_IIIA_51//13pcw//F//DFC	12834	H376.IIIA.51	13 pcw	F	10173	DFC	dorsolateral prefrontal cortex	0.0597421	1.71103	0.957036	0.823118
228	H376_IIIB_51//16pcw//M//DFC	12837	H376.IIIB.51	16 pcw	M	10173	DFC	dorsolateral prefrontal cortex	0.0601372	1.72378	0.95819	0.738496
251	H376_IIIA_51//13pcw//F//HIP	12834	H376.IIIA.51	13 pcw	F	10294	HIP	hippocampus (hippocampal formation)	0.0602328	1.72686	0.958465	0.807112
260	H376_IIA_50//9pcw//M//HIP	12833	H376.IIA.50	9 pcw	M	10294	HIP	hippocampus (hippocampal formation)	0.0615188	1.76835	0.962029	0.8521
247	H376_IIIA_51//13pcw//F//V1C	12834	H376.IIIA.51	13 pcw	F	10269	V1C	primary visual cortex (striate cortex, area V1/17)	0.0632963	1.82569	0.966541	0.817821
245	H376_IIIA_51//13pcw//F//S1C	12834	H376.IIIA.51	13 pcw	F	10209	S1C	primary somatosensory cortex (area S1, areas 3,1,2)	0.0633362	1.82697	0.966636	0.834698
261	H376_IIA_50//9pcw//M//AMY	12833	H376.IIA.50	9 pcw	M	10361	AMY	amygdaloid complex	0.0633423	1.82717	0.966651	0.859883
256	H376_IIA_50//9pcw//M//DFC	12833	H376.IIA.50	9 pcw	M	10173	DFC	dorsolateral prefrontal cortex	0.0637327	1.83977	0.967578	0.879073
268	H376_IIB_51//12pcw//F//MFC	12960	H376.IIB.51	12 pcw	F	10278	MFC	anterior (rostral) cingulate (medial prefrontal) cortex	0.0641124	1.85201	0.968459	0.83318
246	H376_IIIA_51//13pcw//F//A1C	12834	H376.IIIA.51	13 pcw	F	10236	A1C	primary auditory cortex (core)	0.0654457	1.89502	0.971397	0.80149
216	H376_IIIB_52//16pcw//M//IPC	12879	H376.IIIB.52	16 pcw	M	10225	IPC	posteroventral (inferior) parietal cortex	0.0656369	1.90119	0.971799	0.782402
302	H376_VIII_51//1yrs//F//M1C	12830	H376.VIII.51	1 yrs	F	10163	M1C	primary motor cortex (area M1, area 4)	0.0657581	1.9051	0.972051	0.702213
244	H376_IIIA_51//13pcw//F//M1C	12834	H376.IIIA.51	13 pcw	F	10163	M1C	primary motor cortex (area M1, area 4)	0.0664333	1.92688	0.973423	0.818307
258	H376_IIA_50//9pcw//M//OFC	12833	H376.IIA.50	9 pcw	M	10194	OFC	orbital frontal cortex	0.0673975	1.95798	0.975284	0.857074
250	H376_IIIA_51//13pcw//F//AMY	12834	H376.IIIA.51	13 pcw	F	10361	AMY	amygdaloid complex	0.0674725	1.9604	0.975424
272	H376_IIB_51//12pcw//F//M1C	12960	H376.IIB.51	12 pcw	F	10163	M1C	primary motor cortex (area M1, area 4)	0.0676089	1.9648	0.975677	0.817477
259	H376_IIA_50//9pcw//M//M1C_S1C	12833	H376.IIA.50	9 pcw	M	10291	M1C-S1C	primary motor-sensory cortex (samples)	0.0676827	1.96719	0.975813	0.88097
254	H376_IIIA_51//13pcw//F//CB	12834	H376.IIIA.51	13 pcw	F	10656	CB	cerebellum	0.0688885	2.00608	0.977946	0.813332
262	H376_IIA_50//9pcw//M//CGE	12833	H376.IIA.50	9 pcw	M	10552	CGE	caudal ganglionic eminence	0.0693363	2.02053	0.978697	0.873009
173	H376_XI_54//37yrs//M//STC	12303	H376.XI.54	37 yrs	M	10243	STC	posterior (caudal) superior temporal cortex (area TAc)	0.0694716	2.02489	0.978919	0.763072
172	H376_XI_55//40yrs//M//DFC	12291	H376.XI.55	40 yrs	M	10173	DFC	dorsolateral prefrontal cortex	0.0696603	2.03098	0.979226
273	H376_IIB_51//12pcw//F//STC	12960	H376.IIB.51	12 pcw	F	10243	STC	posterior (caudal) superior temporal cortex (area TAc)	0.0705804	2.06066	0.98067	0.813129
147	H376_IX_52//8yrs//M//CBC	12981	H376.IX.52	8 yrs	M	10657	CBC	cerebellar cortex	0.0709671	2.07313	0.98125
248	H376_IIIA_51//13pcw//F//ITC	12834	H376.IIIA.51	13 pcw	F	10252	ITC	inferolateral temporal cortex (area TEv, area 20)	0.0734803	2.1542	0.984674	0.79566
252	H376_IIIA_51//13pcw//F//MD	12834	H376.IIIA.51	13 pcw	F	10398	MD	mediodorsal nucleus of thalamus	0.0752569	2.21151	0.986757	0.816504
249	H376_IIIA_51//13pcw//F//STR	12834	H376.IIIA.51	13 pcw	F	10333	STR	striatum	0.0774136	2.28108	0.988953	0.804536
243	H376_IIIA_51//13pcw//F//IPC	12834	H376.IIIA.51	13 pcw	F	10225	IPC	posteroventral (inferior) parietal cortex	0.0786123	2.31975	0.990031	0.82675
242	H376_IIIA_51//13pcw//F//VFC	12834	H376.IIIA.51	13 pcw	F	10185	VFC	ventrolateral prefrontal cortex	0.0802512	2.37262	0.991356	0.80705
