# Supplementary material for: mRIN for direct assessment of genome-wide and gene-specific mRNA integrity from large-scale RNA-sequencing data
Source: Nat Commun. 2015 Aug 3;6:7816. doi: 10.1038/ncomms8816 (PMC4523900; doi:10.1038/ncomms8816)
Supplement: Supplementary Data 2 — List of brain samples and the associated mRINs in the GTEx dataset. [file ncomms8816-s3.xlsx]

## Sheet: Data S2
Supplementary Data 2: List of brain samples and the associated mRINs in the GTEx dataset.
#	run_id	Sample.Name	sex	histological_type	body_site	RIN	5' Norm	3' Norm	5'Norm/3'Norm	mRIN	mRIN_half1	mRIN_half2	z-score	P-value
253	SRR657127	GTEX-UTHO-0011-R10A-SM-3GIJQ	male	Brain	Brain - Frontal Cortex (BA9)	6.3	0.20095	0.93301	0.215378	-0.156413	-0.153484	-0.159351	-4.8149	7.36358e-07
132	SRR603658	GTEX-OHPN-0011-R1A-SM-2I5GB	female	Brain	Brain - Hippocampus	6	0.184018	1.04344	0.176357	-0.14076	-0.138825	-0.142685	-4.34324	7.01997e-06
333	SRR663633	GTEX-RVPU-0011-R10A-SM-2XCAH	male	Brain	Brain - Frontal Cortex (BA9)	7.5	0.197055	0.862512	0.228467	-0.110779	-0.110139	-0.11142	-3.43981	0.000291059
155	SRR607887	GTEX-NL4W-0011-R11A-SM-2I3DW	male	Brain	Brain - Cerebellar Hemisphere	5.5	0.259186	0.873848	0.296602	-0.0961401	-0.0953378	-0.0969368	-2.99868	0.00135575
172	SRR612455	GTEX-RU72-0011-R2A-SM-2TF6O	female	Brain	Brain - Substantia nigra	6.1	0.225508	0.865583	0.260528	-0.0815139	-0.0808319	-0.0821915	-2.55795	0.00526461
268	SRR658188	GTEX-RVPU-0011-R7A-SM-2XCAB	male	Brain	Brain - Putamen (basal ganglia)	7.3	0.191801	0.777877	0.24657	-0.075503	-0.0763226	-0.0747072	-2.37682	0.00873137
139	SRR604262	GTEX-OXRO-0011-R10A-SM-2I5EH	female	Brain	Brain - Frontal Cortex (BA9)	6.1	0.208218	0.834109	0.249629	-0.0680188	-0.0669352	-0.0690981	-2.15129	0.0157265
56	SRR1097978	GTEX-NL3H-0011-R1a-SM-48TDJ	male	Brain	Brain - Hippocampus	6.7	0.212998	0.839479	0.253727	-0.0642412	-0.0633125	-0.0651649	-2.03746	0.0208018
318	SRR662091	GTEX-RVPU-0011-R3A-SM-2XCAE	male	Brain	Brain - Anterior cingulate cortex (BA24)	7.1	0.238119	0.772826	0.308114	-0.0602569	-0.0600537	-0.0604588	-1.9174	0.0275934
32	SRR1084649	GTEX-X261-0011-R10B-SM-4E3JT	male	Brain	Brain - Frontal Cortex (BA9)	7.1	0.259392	0.832866	0.311445	-0.0544255	-0.0542676	-0.0545832	-1.74168	0.0407818
291	SRR660330	GTEX-TSE9-0011-R4A-SM-3DB7H	female	Brain	Brain - Amygdala	6.9	0.252826	0.908639	0.278247	-0.0508626	-0.0507758	-0.0509493	-1.63432	0.0510954
254	SRR657151	GTEX-QVUS-0011-R4A-SM-3GAE7	female	Brain	Brain - Amygdala	6.8	0.266423	0.731535	0.364197	-0.0487732	-0.0484575	-0.0490875	-1.57136	0.0580492
122	SRR602753	GTEX-OHPN-2626-SM-2I5H1	female	Brain	Brain - Cerebellum	6.3	0.24737	0.805809	0.306983	-0.0481284	-0.0474978	-0.0487567	-1.55193	0.0603392
150	SRR607478	GTEX-NPJ7-0011-R4a-SM-2I3GJ	female	Brain	Brain - Amygdala	6	0.239204	0.826364	0.289465	-0.0474392	-0.0471235	-0.0477537	-1.53116	0.0628644
178	SRR613042	GTEX-R55F-0011-R6A-SM-2TF4L	male	Brain	Brain - Nucleus accumbens (basal ganglia)	7.5	0.265518	0.816326	0.32526	-0.0473566	-0.0480491	-0.0466651	-1.52868	0.0631724
273	SRR658977	GTEX-S7SE-0011-R1A-SM-2XCDE	male	Brain	Brain - Hippocampus	6.7	0.254872	0.837582	0.304296	-0.0467125	-0.0465176	-0.0469073	-1.50927	0.0656152
28	SRR1082759	GTEX-X261-0011-R6B-SM-4E3J8	male	Brain	Brain - Nucleus accumbens (basal ganglia)	5.9	0.22841	0.811296	0.281537	-0.0459647	-0.0458554	-0.0460727	-1.48673	0.0685427
371	SRR817758	GTEX-NPJ7-0011-R1a-SM-3GACT	female	Brain	Brain - Hippocampus	6.7	0.234333	0.767552	0.305299	-0.0459299	-0.0459108	-0.0459489	-1.48568	0.0686813
346	SRR665563	GTEX-QMR6-0011-R7A-SM-32PKL	male	Brain	Brain - Putamen (basal ganglia)	6.4	0.256008	0.845296	0.302863	-0.0456172	-0.0455099	-0.0457237	-1.47626	0.0699369
78	SRR598533	GTEX-OHPN-0011-R11A-SM-2I5FM	female	Brain	Brain - Cerebellar Hemisphere	5.9	0.267317	0.843258	0.317005	-0.0440293	-0.0434487	-0.0446081	-1.42841	0.0765865
339	SRR664842	GTEX-UTHO-0011-R6A-SM-3GIJW	male	Brain	Brain - Nucleus accumbens (basal ganglia)	7.4	0.281216	0.748023	0.375945	-0.0438573	-0.0429481	-0.0447627	-1.42323	0.0773346
337	SRR664048	GTEX-P44G-0011-R2A-SM-2XCD2	male	Brain	Brain - Substantia nigra	6.5	0.260115	0.746121	0.348623	-0.0434045	-0.0430944	-0.0437107	-1.40959	0.0793309
108	SRR601755	GTEX-OHPN-0011-R3A-SM-2I5FC	female	Brain	Brain - Anterior cingulate cortex (BA24)	5.5	0.222033	0.814006	0.272766	-0.0416998	-0.0409201	-0.0424713	-1.35822	0.0871973
113	SRR602271	GTEX-OXRO-0011-R5A-SM-2I5EG	female	Brain	Brain - Caudate (basal ganglia)	5.3	0.237169	0.868533	0.273069	-0.0411911	-0.0412241	-0.0411586	-1.34289	0.0896542
271	SRR658645	GTEX-RVPU-0011-R5A-SM-2XCAD	male	Brain	Brain - Caudate (basal ganglia)	7.4	0.279562	0.768718	0.363673	-0.0391176	-0.0392888	-0.038948	-1.28041	0.100201
262	SRR657777	GTEX-P44H-0011-R10A-SM-2XCEK	male	Brain	Brain - Frontal Cortex (BA9)	6.4	0.238647	0.84924	0.281012	-0.0387536	-0.0387341	-0.0387729	-1.26944	0.102142
407	SRR820379	GTEX-WVLH-0011-R8A-SM-3MJFC	male	Brain	Brain - Hypothalamus	6	0.223947	0.810081	0.27645	-0.0378638	-0.0386509	-0.0370817	-1.24263	0.107003
51	SRR1095865	GTEX-X4XX-0011-R4B-SM-46MWL	male	Brain	Brain - Amygdala	5.9	0.244392	0.85464	0.285959	-0.0365079	-0.0362144	-0.0367975	-1.20177	0.114727
87	SRR599486	GTEX-N7MT-0011-R2a-SM-2I3GI	female	Brain	Brain - Substantia nigra	6.6	0.254306	0.74875	0.33964	-0.0363548	-0.0360884	-0.0366164	-1.19716	0.115623
397	SRR819793	GTEX-S7PM-0011-R6A-SM-3NM8F	male	Brain	Brain - Nucleus accumbens (basal ganglia)	6	0.252707	0.792453	0.318892	-0.0359715	-0.0362586	-0.0356861	-1.1856	0.117889
259	SRR657683	GTEX-QVUS-0011-R3A-SM-3GAFD	female	Brain	Brain - Anterior cingulate cortex (BA24)	7.9	0.259916	0.796461	0.326339	-0.0358459	-0.0361275	-0.0355668	-1.18182	0.118638
199	SRR614455	GTEX-RNOR-0011-R7A-SM-2TF4V	female	Brain	Brain - Putamen (basal ganglia)	7.7	0.26214	0.799902	0.327716	-0.0358174	-0.0349861	-0.0366391	-1.18096	0.118809
310	SRR661445	GTEX-P44H-0011-R8A-SM-2XCEL	male	Brain	Brain - Hypothalamus	6.9	0.26795	0.825072	0.324759	-0.0357744	-0.035934	-0.035615	-1.17966	0.119067
59	SRR1099023	GTEX-X261-0011-R7A-SM-4E3JJ	male	Brain	Brain - Putamen (basal ganglia)	6.3	0.212318	0.846339	0.250866	-0.0357539	-0.0344101	-0.0370901	-1.17905	0.119189
137	SRR604098	GTEX-N7MS-0011-R11A-SM-2HMJS	male	Brain	Brain - Cerebellar Hemisphere	6.6	0.255561	0.785044	0.325537	-0.0356732	-0.0351651	-0.0361833	-1.17662	0.119674
284	SRR659625	GTEX-UTHO-0011-R4A-SM-3GIJP	male	Brain	Brain - Amygdala	6.8	0.258278	0.77017	0.335352	-0.0349825	-0.0336226	-0.0363314	-1.1558	0.12388
197	SRR614383	GTEX-R55E-2526-SM-2TC6H	male	Brain	Brain - Cerebellum	6.7	0.286388	0.81413	0.351772	-0.0344711	-0.0341732	-0.0347688	-1.14039	0.127061
44	SRR1087031	GTEX-X585-0011-R6A-SM-46MVJ	male	Brain	Brain - Nucleus accumbens (basal ganglia)	7.4	0.253569	0.773494	0.327823	-0.0340739	-0.0336728	-0.0344733	-1.12842	0.129571
270	SRR658307	GTEX-QVUS-0011-R10A-SM-3GIK3	female	Brain	Brain - Frontal Cortex (BA9)	7.8	0.246405	0.83704	0.294377	-0.0339388	-0.0336669	-0.0342102	-1.12435	0.130431
65	SRR1103048	GTEX-X4XY-0011-R6B-SM-46MVB	male	Brain	Brain - Nucleus accumbens (basal ganglia)	6.2	0.204747	0.842223	0.243103	-0.0338848	-0.0332853	-0.0344776	-1.12273	0.130777
165	SRR608662	GTEX-OHPN-2526-SM-2I5H3	female	Brain	Brain - Cortex	6.8	0.245782	0.841365	0.292123	-0.0334807	-0.0329058	-0.0340532	-1.11055	0.133381
330	SRR663261	GTEX-QMR6-0011-R5A-SM-32PKT	male	Brain	Brain - Caudate (basal ganglia)	6.8	0.300922	0.814245	0.369571	-0.0334407	-0.0328228	-0.0340594	-1.10934	0.133641
20	SRR1079281	GTEX-XOTO-0011-R6B-SM-4B65X	male	Brain	Brain - Nucleus accumbens (basal ganglia)	6.7	0.265536	0.855064	0.310545	-0.0333999	-0.0333251	-0.033474	-1.10811	0.133906
415	SRR821468	GTEX-WWYW-0011-R11A-SM-3NB38	female	Brain	Brain - Cerebellar Hemisphere	7.1	0.288405	0.855106	0.337273	-0.0331685	-0.0326113	-0.0337229	-1.10114	0.135417
162	SRR608456	GTEX-N7MS-0011-R1a-SM-2HMJG	male	Brain	Brain - Hippocampus	7.3	0.236907	0.769684	0.307797	-0.033084	-0.032535	-0.0336275	-1.0986	0.135972
232	SRR654874	GTEX-QVUS-2826-SM-3GADB	female	Brain	Brain - Cortex	6.1	0.26372	0.774361	0.340565	-0.0310696	-0.0304649	-0.0316736	-1.0379	0.149659
372	SRR817775	GTEX-WVLH-0011-R7A-SM-3MJFB	male	Brain	Brain - Putamen (basal ganglia)	7	0.230599	0.782062	0.29486	-0.030988	-0.0301836	-0.0317877	-1.03544	0.150233
301	SRR660969	GTEX-T6MN-0011-R1A-SM-32QOY	male	Brain	Brain - Hippocampus	6.4	0.273417	0.791087	0.345622	-0.0306811	-0.0300451	-0.0313159	-1.02619	0.152402
46	SRR1088389	GTEX-X585-0011-R1B-SM-46MVE	male	Brain	Brain - Hippocampus	8	0.235802	0.83471	0.282496	-0.0303147	-0.0306139	-0.0300173	-1.01515	0.155018
100	SRR601006	GTEX-PWO3-0926-SM-2I5EY	female	Brain	Brain - Cortex	5.4	0.244985	0.775473	0.315917	-0.029892	-0.0287224	-0.0310543	-1.00241	0.158073
252	SRR656745	GTEX-UTHO-3026-SM-3GAFB	male	Brain	Brain - Cortex	8.7	0.272146	0.814663	0.33406	-0.0288479	-0.0274016	-0.0302976	-0.970947	0.165787
234	SRR655111	GTEX-QMR6-0011-R2A-SM-32PKV	male	Brain	Brain - Substantia nigra	7.3	0.250459	0.794513	0.315236	-0.0286173	-0.0279601	-0.029273	-0.963999	0.167523
406	SRR820292	GTEX-S7PM-0011-R5A-SM-3NM8G	male	Brain	Brain - Caudate (basal ganglia)	6.3	0.242183	0.811746	0.298348	-0.0285263	-0.0284371	-0.0286142	-0.961259	0.168211
360	SRR815232	GTEX-WWYW-3026-SM-3NB36	female	Brain	Brain - Cerebellum	6.3	0.290433	0.892531	0.325404	-0.0276589	-0.0274637	-0.027853	-0.935119	0.174863
27	SRR1082328	GTEX-X585-0011-R5A-SM-46MVI	male	Brain	Brain - Caudate (basal ganglia)	7.7	0.282334	0.812569	0.347459	-0.0269759	-0.0267371	-0.027214	-0.914538	0.180217
398	SRR819946	GTEX-NPJ7-0011-R5a-SM-33HBK	female	Brain	Brain - Caudate (basal ganglia)	5.9	0.23852	0.794288	0.300294	-0.0264666	-0.0257988	-0.0271293	-0.899191	0.184276
340	SRR664854	GTEX-QDT8-2926-SM-32PKC	female	Brain	Brain - Cortex	6.5	0.269209	0.782804	0.343903	-0.0262922	-0.026015	-0.0265687	-0.893937	0.185678
52	SRR1096851	GTEX-XOTO-0011-R1B-SM-4B65C	male	Brain	Brain - Hippocampus	7.1	0.269701	0.780569	0.345519	-0.0262101	-0.0260909	-0.0263293	-0.891463	0.186341
300	SRR660945	GTEX-UTHO-0011-R3A-SM-3GIK8	male	Brain	Brain - Anterior cingulate cortex (BA24)	6.4	0.262362	0.75061	0.349532	-0.0256689	-0.0243302	-0.0270002	-0.875154	0.190745
21	SRR1079591	GTEX-XLM4-0011-R2B-SM-4AT5Z	male	Brain	Brain - Substantia nigra	6.5	0.265056	0.784126	0.338027	-0.0250879	-0.0246135	-0.0255582	-0.857646	0.195544
105	SRR601287	GTEX-N7MT-0011-R7a-SM-2I3FZ	female	Brain	Brain - Putamen (basal ganglia)	7.3	0.25175	0.80693	0.311985	-0.0243746	-0.0245615	-0.0241879	-0.836154	0.201534
81	SRR598768	GTEX-P44G-0011-R1A-SM-2I3FE	male	Brain	Brain - Hippocampus	7.3	0.229206	0.817471	0.280385	-0.0232511	-0.0233958	-0.0231073	-0.802297	0.211191
147	SRR607337	GTEX-OXRN-0011-R10A-SM-2I5GC	male	Brain	Brain - Frontal Cortex (BA9)	7.4	0.23575	0.86594	0.272247	-0.0230322	-0.0231192	-0.0229454	-0.795702	0.213103
153	SRR607647	GTEX-PWO3-0011-R5A-SM-2I5EZ	female	Brain	Brain - Caudate (basal ganglia)	6.7	0.274691	0.782428	0.351075	-0.0225929	-0.0220857	-0.023097	-0.782465	0.216971
3	SRR1071289	GTEX-X4XY-0011-R8A-SM-46MVC	male	Brain	Brain - Hypothalamus	6.1	0.233298	0.786401	0.296665	-0.0225905	-0.0221243	-0.0230558	-0.782392	0.216992
95	SRR600608	GTEX-NL3H-0011-R3a-SM-2I3GL	male	Brain	Brain - Anterior cingulate cortex (BA24)	7.6	0.236566	0.823594	0.287237	-0.0224863	-0.022248	-0.0227229	-0.779251	0.217916
70	SRR598009	GTEX-PWO3-1026-SM-2I5F2	female	Brain	Brain - Cerebellum	6	0.285325	0.791752	0.360371	-0.0221688	-0.0217782	-0.0225555	-0.769686	0.220743
319	SRR662138	GTEX-S7SE-0011-R2A-SM-2XCDC	male	Brain	Brain - Substantia nigra	6.2	0.272532	0.771171	0.353401	-0.02195	-0.0217659	-0.0221334	-0.763091	0.222705
12	SRR1075433	GTEX-XOTO-0011-R5A-SM-4B657	male	Brain	Brain - Caudate (basal ganglia)	6.9	0.30059	0.778344	0.386191	-0.0218089	-0.0217462	-0.0218713	-0.758839	0.223974
381	SRR818057	GTEX-X261-0011-R5A-SM-3NMB4	male	Brain	Brain - Caudate (basal ganglia)	6.6	0.285396	0.794605	0.359167	-0.0217064	-0.0216841	-0.0217286	-0.755752	0.224899
39	SRR1085850	GTEX-X4XX-0011-R3B-SM-46MWK	male	Brain	Brain - Anterior cingulate cortex (BA24)	7.4	0.273854	0.865132	0.316546	-0.0216246	-0.0215621	-0.0216873	-0.753287	0.225639
307	SRR661325	GTEX-T2IS-0011-R5A-SM-32QP4	female	Brain	Brain - Caudate (basal ganglia)	7	0.266255	0.797029	0.33406	-0.0215669	-0.0216814	-0.0214527	-0.751549	0.226161
391	SRR818469	GTEX-OXRO-0011-R2A-SM-3NB1W	female	Brain	Brain - Substantia nigra	6.3	0.285174	0.772104	0.369347	-0.0215546	-0.0205784	-0.0225231	-0.751177	0.226273
125	SRR602871	GTEX-NL4W-0011-R9a-SM-2I3G1	male	Brain	Brain - Spinal cord (cervical c-1)	6	0.278411	0.79929	0.348323	-0.0213396	-0.0211192	-0.021556	-0.744699	0.228227
236	SRR655146	GTEX-TSE9-0011-R9A-SM-3DB7Q	female	Brain	Brain - Spinal cord (cervical c-1)	7	0.276788	0.807614	0.342723	-0.0212643	-0.0211123	-0.0214156	-0.742431	0.228913
255	SRR657325	GTEX-QMR6-1326-SM-32PLB	male	Brain	Brain - Cerebellum	6.9	0.266142	0.858011	0.310184	-0.0210913	-0.0204145	-0.0217657	-0.737216	0.230496
36	SRR1085662	GTEX-XOTO-0011-R7B-SM-4B64R	male	Brain	Brain - Putamen (basal ganglia)	7.7	0.264905	0.773893	0.342302	-0.0204714	-0.0201682	-0.0207746	-0.718537	0.236213
149	SRR607445	GTEX-OHPN-0011-R4A-SM-2I5FD	female	Brain	Brain - Amygdala	5	0.225439	0.790866	0.285053	-0.0199645	-0.0195623	-0.0203635	-0.703262	0.240946
104	SRR601201	GTEX-OHPN-0011-R6A-SM-2I5FH	female	Brain	Brain - Nucleus accumbens (basal ganglia)	6.4	0.257832	0.799663	0.322426	-0.0197984	-0.0194335	-0.0201614	-0.698259	0.242508
91	SRR600385	GTEX-PWO3-0011-R3A-SM-2I5EX	female	Brain	Brain - Anterior cingulate cortex (BA24)	6.5	0.265381	0.812521	0.326614	-0.0195778	-0.0193487	-0.0198052	-0.691609	0.244592
97	SRR600754	GTEX-N7MT-0011-R11A-SM-2I3DZ	female	Brain	Brain - Cerebellar Hemisphere	6.4	0.259565	0.792074	0.327703	-0.0192486	-0.0197788	-0.0187185	-0.68169	0.247717
164	SRR608598	GTEX-OHPN-0011-R2A-SM-2I5FB	female	Brain	Brain - Substantia nigra	6	0.256145	0.816756	0.313613	-0.019242	-0.0186003	-0.0198748	-0.681491	0.24778
260	SRR657731	GTEX-QDT8-0011-R5A-SM-32PKN	female	Brain	Brain - Caudate (basal ganglia)	7	0.241482	0.846605	0.285236	-0.01881	-0.0192186	-0.0184046	-0.668473	0.251916
195	SRR614310	GTEX-RNOR-2326-SM-2TF4I	female	Brain	Brain - Cortex	6.2	0.245637	0.7941	0.309327	-0.0185568	-0.0183286	-0.0187847	-0.660843	0.254356
275	SRR659121	GTEX-T5JC-0011-R7A-SM-32PME	male	Brain	Brain - Putamen (basal ganglia)	9.1	0.288776	0.825766	0.349707	-0.0185414	-0.0181225	-0.0189594	-0.66038	0.254505
90	SRR600361	GTEX-N7MT-0011-R10A-SM-2I3E1	female	Brain	Brain - Frontal Cortex (BA9)	6.8	0.243861	0.79114	0.30824	-0.0184885	-0.0183423	-0.0186344	-0.658785	0.255017
373	SRR817797	GTEX-WL46-0011-R2A-SM-3LK6O	male	Brain	Brain - Substantia nigra	7.6	0.299394	0.831766	0.35995	-0.0172221	-0.0170912	-0.0173535	-0.620626	0.267423
115	SRR602365	GTEX-N7MT-0011-R3a-SM-2I3GC	female	Brain	Brain - Anterior cingulate cortex (BA24)	6.4	0.265661	0.863511	0.307652	-0.0168784	-0.0164254	-0.0173242	-0.610269	0.270842
134	SRR604026	GTEX-NPJ7-2726-SM-2I3FT	female	Brain	Brain - Cortex	8.9	0.239318	0.847514	0.282377	-0.0162113	-0.0151975	-0.0172212	-0.590167	0.277539
420	SRR821690	GTEX-NPJ8-0011-R1a-SM-33HCB	male	Brain	Brain - Hippocampus	6.6	0.283681	0.817879	0.34685	-0.015617	-0.0151899	-0.0160383	-0.572257	0.283574
101	SRR601098	GTEX-NPJ7-2826-SM-2I3FU	female	Brain	Brain - Cerebellum	9.4	0.265246	0.823369	0.322147	-0.0155562	-0.0152659	-0.0158443	-0.570426	0.284194
71	SRR598124	GTEX-NPJ8-0011-R4a-SM-2HML3	male	Brain	Brain - Amygdala	6.5	0.248932	0.810409	0.307169	-0.0146136	-0.0138403	-0.0153825	-0.542022	0.293902
18	SRR1078879	GTEX-X585-0011-R2B-SM-46MVF	male	Brain	Brain - Substantia nigra	7.6	0.290746	0.784464	0.370631	-0.014341	-0.0137552	-0.0149246	-0.533809	0.296737
392	SRR818971	GTEX-WWYW-0011-R7A-SM-3NB3H	female	Brain	Brain - Putamen (basal ganglia)	7.3	0.28162	0.817389	0.344536	-0.0137681	-0.0139773	-0.0135607	-0.516544	0.302737
290	SRR660103	GTEX-UTHO-0011-R1A-SM-3GIJO	male	Brain	Brain - Hippocampus	7.1	0.317268	0.755559	0.419912	-0.0137091	-0.0120846	-0.0153093	-0.514766	0.303358
57	SRR1098336	GTEX-X4XX-0011-R7A-SM-46MWR	male	Brain	Brain - Putamen (basal ganglia)	6.2	0.270866	0.753779	0.359344	-0.0136656	-0.0125589	-0.0147573	-0.513456	0.303816
38	SRR1085825	GTEX-XOTO-0011-R3A-SM-4B64W	male	Brain	Brain - Anterior cingulate cortex (BA24)	6.9	0.280378	0.801026	0.350024	-0.0131178	-0.01262	-0.0136157	-0.496949	0.309613
316	SRR661995	GTEX-QVUS-0011-R8A-SM-3GAD7	female	Brain	Brain - Hypothalamus	7.6	0.311282	0.769162	0.404703	-0.0130772	-0.0129634	-0.0131908	-0.495726	0.310044
26	SRR1082262	GTEX-XLM4-3026-SM-4AT6L	male	Brain	Brain - Cortex	6.1	0.24218	0.815893	0.296828	-0.0128909	-0.0122931	-0.0134922	-0.490111	0.312028
350	SRR808614	GTEX-X4XX-3026-SM-3NMB2	male	Brain	Brain - Cortex	7	0.289057	0.804802	0.359166	-0.0123901	-0.0120653	-0.0127142	-0.47502	0.317386
17	SRR1078347	GTEX-XMD1-0011-R3B-SM-4AT5R	male	Brain	Brain - Anterior cingulate cortex (BA24)	6.7	0.297938	0.814417	0.36583	-0.0115678	-0.0113196	-0.0118134	-0.450244	0.326267
382	SRR818086	GTEX-P44H-0011-R1A-SM-3NM8J	male	Brain	Brain - Hippocampus	6.5	0.264496	0.863461	0.30632	-0.0114024	-0.0122554	-0.0105499	-0.445258	0.328067
276	SRR659187	GTEX-TSE9-0011-R6A-SM-3DB7L	female	Brain	Brain - Nucleus accumbens (basal ganglia)	7.5	0.278783	0.80962	0.344338	-0.010831	-0.0110415	-0.0106205	-0.42804	0.334311
325	SRR662689	GTEX-P44H-0011-R5A-SM-2XCEX	male	Brain	Brain - Caudate (basal ganglia)	7.7	0.260237	0.84463	0.308107	-0.0100758	-0.0100846	-0.010067	-0.405284	0.342635
334	SRR663681	GTEX-T6MN-2526-SM-32PMN	male	Brain	Brain - Cerebellum	7.3	0.272316	0.829427	0.328318	-0.00928653	-0.00928732	-0.00928573	-0.381501	0.351416
22	SRR1080172	GTEX-QVJO-0011-R8A-SM-447C7	female	Brain	Brain - Hypothalamus	5.9	0.262156	0.751706	0.348749	-0.00879873	-0.00785084	-0.00973942	-0.366802	0.356883
311	SRR661723	GTEX-T6MN-0011-R9A-SM-32QOZ	male	Brain	Brain - Spinal cord (cervical c-1)	7.1	0.282763	0.758952	0.37257	-0.0086766	-0.00824612	-0.00910006	-0.363121	0.358257
314	SRR661925	GTEX-UTHO-0011-R2A-SM-3GIKC	male	Brain	Brain - Substantia nigra	7.2	0.289357	0.777052	0.372378	-0.00867379	-0.00776588	-0.00956842	-0.363037	0.358289
29	SRR1083100	GTEX-XOTO-0011-R8A-SM-4B65J	male	Brain	Brain - Hypothalamus	6.4	0.255994	0.826612	0.30969	-0.00860608	-0.00897841	-0.00823483	-0.360996	0.359051
16	SRR1077687	GTEX-XLM4-0011-R4B-SM-4AT5C	male	Brain	Brain - Amygdala	7.3	0.287248	0.798349	0.359802	-0.00812657	-0.00759598	-0.00865533	-0.346547	0.364466
261	SRR657754	GTEX-QMR6-0011-R10A-SM-32PKO	male	Brain	Brain - Frontal Cortex (BA9)	7.8	0.239473	0.81003	0.295635	-0.00753897	-0.00714224	-0.00793658	-0.328841	0.371138
89	SRR600348	GTEX-NPJ7-0011-R6a-SM-2I3G7	female	Brain	Brain - Nucleus accumbens (basal ganglia)	7.7	0.2412	0.78943	0.305538	-0.00753675	-0.00702296	-0.0080479	-0.328774	0.371163
258	SRR657635	GTEX-TSE9-0011-R10A-SM-3DB7O	female	Brain	Brain - Frontal Cortex (BA9)	7	0.26266	0.837631	0.313575	-0.00724315	-0.00757015	-0.00691556	-0.319927	0.374512
15	SRR1077405	GTEX-X4XY-0011-R10B-SM-46MWS	male	Brain	Brain - Frontal Cortex (BA9)	6.5	0.248445	0.675427	0.367834	-0.00715858	-0.00694916	-0.00736739	-0.317378	0.375478
161	SRR608368	GTEX-P44G-0011-R7A-SM-2I3F9	male	Brain	Brain - Putamen (basal ganglia)	7.5	0.266326	0.776273	0.343083	-0.00674046	-0.00679	-0.00669127	-0.304779	0.380267
287	SRR659899	GTEX-T6MN-0011-R7A-SM-32QP5	male	Brain	Brain - Putamen (basal ganglia)	8	0.267542	0.790632	0.33839	-0.00664144	-0.00668563	-0.00659728	-0.301795	0.381404
112	SRR602193	GTEX-NL4W-0011-R8a-SM-2I3G4	male	Brain	Brain - Hypothalamus	6.5	0.236176	0.743627	0.3176	-0.00662604	-0.00617249	-0.00707725	-0.301331	0.381581
349	SRR807657	GTEX-WVLH-2926-SM-3MJG5	male	Brain	Brain - Cerebellum	6.3	0.264157	0.88215	0.299447	-0.00661477	-0.0067002	-0.00652966	-0.300992	0.38171
277	SRR659235	GTEX-T2IS-0011-R3A-SM-32QPB	female	Brain	Brain - Anterior cingulate cortex (BA24)	6.7	0.296457	0.79089	0.374839	-0.00655788	-0.00635831	-0.00675669	-0.299278	0.382364
378	SRR817927	GTEX-WWYW-0011-R5A-SM-3NB3E	female	Brain	Brain - Caudate (basal ganglia)	8.5	0.274251	0.786783	0.348573	-0.0065287	-0.00681104	-0.00624853	-0.298398	0.3827
416	SRR821549	GTEX-WZTO-0011-R4A-SM-3NMC7	male	Brain	Brain - Amygdala	7	0.296153	0.79853	0.370873	-0.00649934	-0.00612355	-0.00687564	-0.297513	0.383037
380	SRR818033	GTEX-WWYW-0011-R10A-SM-3NB35	female	Brain	Brain - Frontal Cortex (BA9)	8.1	0.312749	0.810835	0.385712	-0.00605107	-0.00592827	-0.00617366	-0.284006	0.388203
388	SRR818348	GTEX-WHSE-0011-R8A-SM-3P5Z1	male	Brain	Brain - Hypothalamus	6.8	0.284981	0.787068	0.362079	-0.00597847	-0.00548132	-0.00647485	-0.281818	0.389042
1	SRR1069188	GTEX-XLM4-2926-SM-4AT59	male	Brain	Brain - Cerebellum	6.3	0.301038	0.860946	0.34966	-0.00588361	-0.00539068	-0.00637474	-0.27896	0.390138
338	SRR664819	GTEX-QMR6-0011-R11A-SM-32PKK	male	Brain	Brain - Cerebellar Hemisphere	8.1	0.297635	0.818537	0.363618	-0.00480026	-0.00485486	-0.00474552	-0.246315	0.402719
257	SRR657587	GTEX-T6MN-0011-R5A-SM-32QPD	male	Brain	Brain - Caudate (basal ganglia)	7.7	0.266811	0.721627	0.369735	-0.00444326	-0.00437498	-0.00451146	-0.235557	0.406888
235	SRR655134	GTEX-T6MN-0011-R6A-SM-32QP8	male	Brain	Brain - Nucleus accumbens (basal ganglia)	8	0.278025	0.775796	0.358374	-0.00441603	-0.0042284	-0.00460303	-0.234737	0.407207
265	SRR657973	GTEX-T6MN-0011-R2A-SM-32QOW	male	Brain	Brain - Substantia nigra	6.1	0.29664	0.806579	0.367776	-0.0040727	-0.00365975	-0.00448509	-0.224391	0.411227
9	SRR1073143	GTEX-X585-0011-R3B-SM-46MVG	male	Brain	Brain - Anterior cingulate cortex (BA24)	8.1	0.298337	0.756733	0.394244	-0.00403196	-0.00398345	-0.00408046	-0.223163	0.411704
343	SRR665334	GTEX-QDT8-0011-R6A-SM-32PKI	female	Brain	Brain - Nucleus accumbens (basal ganglia)	7	0.318074	0.833392	0.381662	-0.00399485	-0.00394994	-0.00403981	-0.222045	0.412139
138	SRR604146	GTEX-NPJ8-2626-SM-2D7W2	male	Brain	Brain - Cerebellum	8.8	0.290935	0.783659	0.371253	-0.00386775	-0.00326202	-0.00446684	-0.218215	0.413631
34	SRR1085015	GTEX-X585-0011-R4B-SM-46MVH	male	Brain	Brain - Amygdala	7.7	0.289366	0.81307	0.355893	-0.00361739	-0.00322435	-0.0040092	-0.210671	0.416572
130	SRR603534	GTEX-NL4W-0011-R4a-SM-2I5GZ	male	Brain	Brain - Amygdala	5.9	0.270006	0.795634	0.339359	-0.00283265	-0.00210048	-0.00356219	-0.187024	0.425821
329	SRR662978	GTEX-T5JC-0011-R4A-SM-32PLT	male	Brain	Brain - Amygdala	8.6	0.271882	0.828187	0.328285	-0.00274549	-0.00189194	-0.00359789	-0.184398	0.426851
345	SRR665502	GTEX-T6MN-0011-R8A-SM-32QP3	male	Brain	Brain - Hypothalamus	6.7	0.335665	0.775423	0.43288	-0.00242057	-0.00165885	-0.00317754	-0.174607	0.430694
313	SRR661818	GTEX-P44H-0011-R4A-SM-2XCEW	male	Brain	Brain - Amygdala	6.5	0.287975	0.786745	0.366034	-0.00230986	-0.00205252	-0.0025663	-0.171271	0.432005
353	SRR810877	GTEX-WVLH-3026-SM-3MJG9	male	Brain	Brain - Cortex	6.8	0.26704	0.768879	0.347311	-0.00207906	-0.00149722	-0.00266261	-0.164316	0.434741
114	SRR602314	GTEX-NPJ7-0011-R10A-SM-2I3E5	female	Brain	Brain - Frontal Cortex (BA9)	7.3	0.228853	0.813231	0.281413	-0.00170892	-0.00115372	-0.00226363	-0.153163	0.439135
385	SRR818188	GTEX-WL46-0011-R11A-SM-3MJFT	male	Brain	Brain - Cerebellar Hemisphere	7.2	0.302855	0.790158	0.383284	-0.00170447	-0.0013723	-0.00203503	-0.153029	0.439188
102	SRR601122	GTEX-NL4W-0011-R6a-SM-2I3GA	male	Brain	Brain - Nucleus accumbens (basal ganglia)	7.2	0.283584	0.740371	0.38303	-0.00136883	-0.00141574	-0.00132203	-0.142915	0.443179
80	SRR598671	GTEX-N7MT-0011-R4a-SM-2I3G9	female	Brain	Brain - Amygdala	6.5	0.221506	0.782377	0.283119	-0.00135098	-0.00113627	-0.00156306	-0.142377	0.443391
282	SRR659555	GTEX-QMR6-1426-SM-32PLA	male	Brain	Brain - Cortex	6.9	0.263766	0.764817	0.344874	-0.00118448	-0.00073465	-0.0016361	-0.137359	0.445373
279	SRR659412	GTEX-S7SE-2526-SM-2XCDL	male	Brain	Brain - Cerebellum	6.9	0.291041	0.841094	0.346027	-0.00115526	-0.00151378	-0.000797405	-0.136479	0.445721
281	SRR659484	GTEX-QDT8-0011-R7A-SM-32PKF	female	Brain	Brain - Putamen (basal ganglia)	8.9	0.302115	0.858514	0.351905	-0.000684578	-0.000702117	-0.000667028	-0.122296	0.451332
357	SRR814563	GTEX-WHSE-2926-SM-3NMBG	male	Brain	Brain - Cerebellum	6.7	0.323872	0.873365	0.370833	-0.000650048	-0.000228909	-0.00106965	-0.121255	0.451744
43	SRR1086680	GTEX-XMD1-2826-SM-4AT5F	male	Brain	Brain - Cerebellum	6.4	0.29144	0.852033	0.342053	0.000403949	0.000789598	2.21142e-05	-0.089495	0.464344
220	SRR615838	GTEX-QVJO-1426-SM-2S1QY	female	Brain	Brain - Cortex	6.9	0.292659	0.738589	0.396241	0.000530655	0.00162421	-0.000547616	-0.0856769	0.465862
377	SRR817905	GTEX-WVLH-0011-R6A-SM-3MJFZ	male	Brain	Brain - Nucleus accumbens (basal ganglia)	7.7	0.294585	0.776502	0.379375	0.000854865	0.00117806	0.00053217	-0.0759074	0.469746
390	SRR818418	GTEX-WVLH-0011-R4A-SM-3MJFS	male	Brain	Brain - Amygdala	7.3	0.272883	0.829162	0.329107	0.00119183	0.00122131	0.00116234	-0.0657536	0.473787
331	SRR663320	GTEX-TSE9-3026-SM-3DB76	female	Brain	Brain - Cortex	7.2	0.254126	0.788851	0.322147	0.00124451	0.00100632	0.00148287	-0.0641661	0.474419
13	SRR1075898	GTEX-WZTO-0011-R7B-SM-4E3IS	male	Brain	Brain - Putamen (basal ganglia)	7.9	0.282739	0.820083	0.344768	0.00142669	0.00174733	0.00110712	-0.0586766	0.476605
31	SRR1084484	GTEX-XMD1-0011-R2B-SM-4AT5N	male	Brain	Brain - Substantia nigra	6	0.284639	0.821988	0.346281	0.00151365	0.00251676	0.000526152	-0.0560562	0.477649
366	SRR817629	GTEX-WL46-0011-R7A-SM-3LK7X	male	Brain	Brain - Putamen (basal ganglia)	7.5	0.283282	0.831437	0.340714	0.00162996	0.00156651	0.00169331	-0.0525513	0.479045
239	SRR655435	GTEX-RNOR-0011-R4A-SM-3GAD3	female	Brain	Brain - Amygdala	6.2	0.269511	0.814642	0.330833	0.00230126	0.00277821	0.00182582	-0.0323228	0.487107
299	SRR660933	GTEX-T6MN-2626-SM-32PMQ	male	Brain	Brain - Cortex	7	0.310517	0.745208	0.416684	0.00238457	0.00294694	0.00182232	-0.0298125	0.488108
119	SRR602622	GTEX-NL4W-0011-R5a-SM-2I3GD	male	Brain	Brain - Caudate (basal ganglia)	7.5	0.238757	0.769686	0.3102	0.00288425	0.00357303	0.00220153	-0.0147553	0.494114
324	SRR662570	GTEX-P44H-0011-R11A-SM-2XCER	male	Brain	Brain - Cerebellar Hemisphere	6.9	0.317479	0.816864	0.388656	0.00293121	0.00314823	0.002714	-0.0133402	0.494678
412	SRR820962	GTEX-RVPU-0011-R9A-SM-3NM8E	male	Brain	Brain - Spinal cord (cervical c-1)	7.6	0.286148	0.711474	0.402191	0.00325844	0.00332871	0.00318963	-0.00347974	0.498612
375	SRR817856	GTEX-X4XX-0011-R1B-SM-3P622	male	Brain	Brain - Hippocampus	7.8	0.29603	0.74545	0.397116	0.00331185	0.00368247	0.0029418	-0.00187057	0.499254
133	SRR603752	GTEX-P44G-0011-R5A-SM-2I3FA	male	Brain	Brain - Caudate (basal ganglia)	8	0.266806	0.828445	0.322057	0.00344962	0.00319067	0.00370724	0.00228105	0.50091
240	SRR655555	GTEX-PVOW-0011-R5A-SM-32PL7	male	Brain	Brain - Caudate (basal ganglia)	7.9	0.27808	0.793418	0.350484	0.0035461	0.00381586	0.00327699	0.00518831	0.50207
131	SRR603596	GTEX-NL3H-0011-R11A-SM-2I3E6	male	Brain	Brain - Cerebellar Hemisphere	7	0.305762	0.78798	0.388033	0.00363638	0.00433446	0.002944	0.00790858	0.503155
175	SRR612623	GTEX-QVJO-0011-R2A-SM-2S1QK	female	Brain	Brain - Substantia nigra	7.1	0.265132	0.772721	0.343115	0.00389297	0.00450884	0.00328048	0.0156405	0.506239
389	SRR818396	GTEX-WVLH-0011-R5A-SM-3MJFW	male	Brain	Brain - Caudate (basal ganglia)	8.1	0.259573	0.787199	0.329743	0.00393805	0.00346463	0.00441138	0.0169991	0.506781
348	SRR807591	GTEX-WVLH-0011-R2A-SM-3MJFJ	male	Brain	Brain - Substantia nigra	6.8	0.281385	0.766551	0.36708	0.0039687	0.00417211	0.00376457	0.0179225	0.50715
327	SRR662799	GTEX-UTHO-0011-R11A-SM-3GIJE	male	Brain	Brain - Cerebellar Hemisphere	6.2	0.310904	0.821076	0.378654	0.0046552	0.00492133	0.00439247	0.038609	0.515399
117	SRR602540	GTEX-Q2AG-0011-R7A-SM-2HMJP	female	Brain	Brain - Putamen (basal ganglia)	8.8	0.275267	0.815574	0.337513	0.00494193	0.00485435	0.00502868	0.0472491	0.518843
233	SRR654886	GTEX-S7SE-0011-R6A-SM-2XCD9	male	Brain	Brain - Nucleus accumbens (basal ganglia)	7.6	0.292966	0.742193	0.39473	0.00500314	0.0051554	0.0048522	0.0490937	0.519578
242	SRR655649	GTEX-QMR6-0011-R6A-SM-32PKP	male	Brain	Brain - Nucleus accumbens (basal ganglia)	8.1	0.287277	0.787081	0.36499	0.00503061	0.00508781	0.00497326	0.0499213	0.519907
203	SRR614563	GTEX-QVJO-0011-R4A-SM-2S1QL	female	Brain	Brain - Amygdala	7.7	0.272294	0.823828	0.330523	0.00578755	0.00528827	0.00628406	0.0727304	0.52899
244	SRR655864	GTEX-QDT8-3026-SM-32PKB	female	Brain	Brain - Cerebellum	7.3	0.293951	0.843294	0.348575	0.00607185	0.00651949	0.00562411	0.0812974	0.532397
82	SRR598862	GTEX-Q2AG-0011-R8A-SM-2HMK5	female	Brain	Brain - Hypothalamus	6.5	0.269929	0.718501	0.375684	0.00619263	0.00632852	0.00605733	0.0849369	0.533844
355	SRR812012	GTEX-T5JC-2426-SM-3NMDB	male	Brain	Brain - Cortex	7	0.298884	0.766291	0.39004	0.00630726	0.00711295	0.00550246	0.0883909	0.535217
323	SRR662546	GTEX-P44G-0011-R6A-SM-2XCD3	male	Brain	Brain - Nucleus accumbens (basal ganglia)	7.4	0.265108	0.751829	0.352617	0.00670707	0.00653957	0.00687365	0.100438	0.540002
14	SRR1076072	GTEX-X4XX-0011-R6B-SM-46MWP	male	Brain	Brain - Nucleus accumbens (basal ganglia)	7.6	0.27024	0.73542	0.367463	0.00749223	0.00784123	0.00714403	0.124098	0.549381
140	SRR604318	GTEX-NPJ8-0011-R8a-SM-2HMLG	male	Brain	Brain - Hypothalamus	7.9	0.248762	0.843601	0.29488	0.00807118	0.00919989	0.00694473	0.141544	0.55628
171	SRR612443	GTEX-QVJO-0011-R9A-SM-2S1QH	female	Brain	Brain - Spinal cord (cervical c-1)	7.9	0.280483	0.85098	0.3296	0.00852531	0.00969957	0.00735814	0.155228	0.561679
142	SRR604456	GTEX-NL4W-0011-R10A-SM-2I3DY	male	Brain	Brain - Frontal Cortex (BA9)	6.1	0.259781	0.761813	0.341003	0.00874041	0.00962977	0.00785367	0.16171	0.564233
60	SRR1099168	GTEX-XMD1-0011-R6A-SM-4AT5K	male	Brain	Brain - Nucleus accumbens (basal ganglia)	7.4	0.321024	0.813128	0.394801	0.00875166	0.00879774	0.00870568	0.162049	0.564366
266	SRR657997	GTEX-QVUS-2926-SM-3GIJB	female	Brain	Brain - Cerebellum	7.2	0.298139	0.868538	0.343266	0.00915193	0.00943283	0.0088738	0.17411	0.569111
188	SRR613627	GTEX-NPJ8-0011-R10A-SM-2YUMO	male	Brain	Brain - Frontal Cortex (BA9)	7.8	0.277124	0.794539	0.348786	0.00919362	0.00914558	0.00924168	0.175366	0.569604
283	SRR659602	GTEX-QDT8-0011-R3A-SM-32PKR	female	Brain	Brain - Anterior cingulate cortex (BA24)	6.6	0.290255	0.818538	0.354602	0.0094186	0.00959703	0.00924012	0.182146	0.572266
293	SRR660626	GTEX-T2IS-3026-SM-32QPM	female	Brain	Brain - Cortex	7.2	0.291019	0.793809	0.366611	0.00983215	0.00948614	0.0101769	0.194607	0.57715
405	SRR820256	GTEX-WWYW-0011-R8A-SM-3NB3S	female	Brain	Brain - Hypothalamus	6.1	0.286106	0.784661	0.364624	0.0102834	0.0102704	0.0102963	0.208204	0.582465
170	SRR612419	GTEX-RNOR-2226-SM-2TF5O	female	Brain	Brain - Cerebellum	6.7	0.313868	0.807037	0.388913	0.0103946	0.0111089	0.00968099	0.211557	0.583774
294	SRR660638	GTEX-QDT8-0011-R2A-SM-32PKQ	female	Brain	Brain - Substantia nigra	7.1	0.291662	0.768841	0.379353	0.010589	0.0110058	0.0101734	0.217415	0.586057
413	SRR821019	GTEX-X4EP-0011-R2B-SM-3P625	female	Brain	Brain - Substantia nigra	7.4	0.279948	0.839522	0.333461	0.0106441	0.0104562	0.0108306	0.219075	0.586704
168	SRR612380	GTEX-QVJO-0011-R5A-SM-2S1QM	female	Brain	Brain - Caudate (basal ganglia)	7.4	0.254989	0.762577	0.334378	0.0107571	0.0113461	0.0101719	0.222479	0.588029
107	SRR601669	GTEX-NPJ8-1526-SM-2D7VU	male	Brain	Brain - Cortex	9.4	0.27499	0.781114	0.352049	0.0107748	0.0115684	0.0099854	0.223013	0.588237
49	SRR1093527	GTEX-XOTO-2926-SM-4B65G	male	Brain	Brain - Cerebellum	6.9	0.293766	0.831939	0.35311	0.010916	0.0106491	0.0111824	0.227268	0.589892
347	SRR665670	GTEX-T2IS-0011-R2A-SM-32QPF	female	Brain	Brain - Substantia nigra	6	0.304388	0.778716	0.390885	0.0111828	0.0115178	0.0108505	0.235307	0.593015
79	SRR598638	GTEX-NL3H-0011-R5a-SM-2I3GB	male	Brain	Brain - Caudate (basal ganglia)	7.8	0.300446	0.769495	0.390446	0.0112407	0.0118227	0.0106644	0.23705	0.593691
336	SRR663753	GTEX-PVOW-2526-SM-2XCF7	male	Brain	Brain - Cortex	7.1	0.300706	0.831552	0.36162	0.0112817	0.011611	0.0109523	0.238287	0.594171
72	SRR598196	GTEX-N7MT-0011-R6a-SM-2I3G3	female	Brain	Brain - Nucleus accumbens (basal ganglia)	7.5	0.273148	0.8181	0.333882	0.0113976	0.0118282	0.0109685	0.241778	0.595524
23	SRR1080835	GTEX-X4XX-0011-R8B-SM-46MWM	male	Brain	Brain - Hypothalamus	6.9	0.292755	0.811723	0.360659	0.0118474	0.0120973	0.0115988	0.255334	0.600767
263	SRR657891	GTEX-S7SE-0011-R4A-SM-2XCDB	male	Brain	Brain - Amygdala	7.7	0.251311	0.808266	0.310926	0.011963	0.0113823	0.0125404	0.258816	0.602111
55	SRR1097752	GTEX-X261-0011-R11A-SM-4E3JY	male	Brain	Brain - Cerebellar Hemisphere	8	0.277738	0.810179	0.342811	0.012529	0.0122247	0.0128311	0.275871	0.608676
351	SRR810319	GTEX-WWYW-3126-SM-3NB39	female	Brain	Brain - Cortex	6.8	0.259366	0.785747	0.330089	0.0127295	0.0128085	0.0126503	0.281913	0.610995
305	SRR661255	GTEX-QVUS-0011-R1A-SM-3GAD2	female	Brain	Brain - Hippocampus	7.6	0.298459	0.801081	0.37257	0.0130409	0.0134	0.0126846	0.291297	0.614588
41	SRR1086561	GTEX-X4XX-0011-R5A-SM-46MWN	male	Brain	Brain - Caudate (basal ganglia)	7.1	0.270766	0.818161	0.330945	0.0134792	0.014182	0.0127856	0.304505	0.619629
369	SRR817715	GTEX-WHSE-0011-R1A-SM-3P5ZK	male	Brain	Brain - Hippocampus	6.9	0.263212	0.770274	0.341712	0.0135657	0.0131453	0.0139843	0.30711	0.62062
67	SRR595926	GTEX-N7MS-0011-R10A-SM-2HMJK	male	Brain	Brain - Frontal Cortex (BA9)	7.1	0.282546	0.761686	0.370948	0.0138161	0.01455	0.0130844	0.314658	0.623489
328	SRR662871	GTEX-PVOW-2626-SM-32PL8	male	Brain	Brain - Cerebellum	7.1	0.29135	0.83141	0.350429	0.0143512	0.0151041	0.0136002	0.330781	0.629595
25	SRR1081741	GTEX-X585-3026-SM-46MWF	male	Brain	Brain - Cortex	6.5	0.272535	0.781504	0.348732	0.0147178	0.0149484	0.0144871	0.341829	0.63376
384	SRR818146	GTEX-WHSE-0011-R7A-SM-3P5YZ	male	Brain	Brain - Putamen (basal ganglia)	7.9	0.282459	0.784619	0.359995	0.0151209	0.0149489	0.0152923	0.353975	0.638321
129	SRR603397	GTEX-NPJ7-0011-R2a-SM-2I3GF	female	Brain	Brain - Substantia nigra	7	0.307997	0.763075	0.403626	0.0153557	0.0158802	0.0148389	0.361049	0.640969
396	SRR819534	GTEX-OXRO-0011-R9A-SM-3NB1X	female	Brain	Brain - Spinal cord (cervical c-1)	6.1	0.291025	0.724122	0.4019	0.0156255	0.0157847	0.0154681	0.369179	0.644003
30	SRR1083632	GTEX-XOTO-3026-SM-4B65M	male	Brain	Brain - Cortex	7.1	0.340881	0.787707	0.43275	0.0162978	0.0172911	0.015302	0.389438	0.651524
395	SRR819370	GTEX-WZTO-0011-R1B-SM-3NMAR	male	Brain	Brain - Hippocampus	7.2	0.285433	0.776616	0.367534	0.0164959	0.0164771	0.0165148	0.395409	0.65373
35	SRR1085495	GTEX-X4XX-0011-R10B-SM-46MWO	male	Brain	Brain - Frontal Cortex (BA9)	7.9	0.261663	0.836453	0.312824	0.0165734	0.0170001	0.0161466	0.397743	0.65459
370	SRR817751	GTEX-WWYW-0011-R1A-SM-3TW8G	female	Brain	Brain - Hippocampus	7.8	0.281177	0.752112	0.37385	0.0166489	0.0166515	0.0166464	0.400018	0.655429
361	SRR816292	GTEX-WZTO-2826-SM-3NM8P	male	Brain	Brain - Cerebellum	7.9	0.281948	0.875394	0.322082	0.0168887	0.0172215	0.0165571	0.407244	0.658086
42	SRR1086635	GTEX-XMD1-0011-R8A-SM-4AT48	male	Brain	Brain - Hypothalamus	7.5	0.26722	0.808454	0.330532	0.0170651	0.0178061	0.0163313	0.412559	0.660035
183	SRR613366	GTEX-QVJO-1325-SM-2S1QX	female	Brain	Brain - Cerebellum	7.3	0.309753	0.890774	0.347735	0.0175719	0.018219	0.0169299	0.427832	0.665613
356	SRR812436	GTEX-WL46-2926-SM-3LK82	male	Brain	Brain - Cortex	7	0.281754	0.822109	0.342722	0.0177784	0.0178902	0.0176667	0.434054	0.667875
62	SRR1100872	GTEX-XMD1-0011-R11A-SM-4AT5J	male	Brain	Brain - Cerebellar Hemisphere	6.8	0.295855	0.826661	0.357892	0.017861	0.018609	0.0171216	0.436543	0.668779
159	SRR608174	GTEX-N7MS-0011-R5a-SM-2HMK8	male	Brain	Brain - Caudate (basal ganglia)	7.8	0.281647	0.725462	0.388231	0.018538	0.0186662	0.0184102	0.456942	0.676144
354	SRR810957	GTEX-X4EP-3026-SM-3P5YP	female	Brain	Brain - Cerebellum	7.1	0.290914	0.795533	0.365684	0.0186706	0.0192578	0.0180842	0.460939	0.677579
387	SRR818270	GTEX-OHPN-0011-R8A-SM-33HBT	female	Brain	Brain - Hypothalamus	5.4	0.304446	0.742996	0.409755	0.0188474	0.0192745	0.0184251	0.466268	0.679488
103	SRR601169	GTEX-PWO3-0011-R8A-SM-2I5GD	female	Brain	Brain - Hypothalamus	7.8	0.266134	0.778255	0.341962	0.0194977	0.0197827	0.0192126	0.485861	0.686467
320	SRR662233	GTEX-T6MN-0011-R10A-SM-32QP7	male	Brain	Brain - Frontal Cortex (BA9)	8	0.279144	0.75181	0.371296	0.0194987	0.0202702	0.0187273	0.485891	0.686478
403	SRR820157	GTEX-WWYW-0011-R6A-SM-3NB3G	female	Brain	Brain - Nucleus accumbens (basal ganglia)	8.3	0.309984	0.79649	0.389188	0.0203113	0.0202581	0.0203642	0.510378	0.695107
111	SRR602169	GTEX-Q2AG-0011-R1A-SM-2HMJI	female	Brain	Brain - Hippocampus	8.3	0.257761	0.768663	0.335337	0.0208357	0.0208713	0.0208003	0.526179	0.700618
4	SRR1071880	GTEX-X261-0011-R8A-SM-4E3I5	male	Brain	Brain - Hypothalamus	7.4	0.250236	0.783111	0.319541	0.0208624	0.0216881	0.0200384	0.526984	0.700898
6	SRR1072367	GTEX-XMD1-0011-R10A-SM-4AT4A	male	Brain	Brain - Frontal Cortex (BA9)	6.9	0.267501	0.801034	0.333944	0.0212035	0.0222073	0.0202059	0.537264	0.704457
368	SRR817686	GTEX-X4XX-0011-R2A-SM-3P623	male	Brain	Brain - Substantia nigra	7.6	0.333913	0.757269	0.440943	0.0217476	0.0223218	0.0211812	0.553659	0.710094
45	SRR1087152	GTEX-XLM4-0011-R7A-SM-4AT5L	male	Brain	Brain - Putamen (basal ganglia)	7.7	0.328813	0.779755	0.421687	0.0219707	0.0222499	0.0216922	0.56038	0.71239
145	SRR607141	GTEX-NPJ8-0011-R6a-SM-2HMKB	male	Brain	Brain - Nucleus accumbens (basal ganglia)	7.8	0.279253	0.763085	0.365953	0.0223512	0.022637	0.0220663	0.571847	0.716287
278	SRR659331	GTEX-P44H-2426-SM-2XCEJ	male	Brain	Brain - Cerebellum	7.1	0.308791	0.792757	0.389515	0.0226007	0.0234174	0.0217878	0.579365	0.718829
92	SRR600445	GTEX-Q2AG-0011-R4A-SM-2HMKA	female	Brain	Brain - Amygdala	7.7	0.282037	0.754949	0.373584	0.0226795	0.0233024	0.0220604	0.581738	0.719629
362	SRR816721	GTEX-WZTO-0011-R5B-SM-3NMC5	male	Brain	Brain - Caudate (basal ganglia)	8	0.280108	0.780885	0.358705	0.0227642	0.0228778	0.0226504	0.584293	0.720488
141	SRR604366	GTEX-NPJ8-0011-R5a-SM-2HMJY	male	Brain	Brain - Caudate (basal ganglia)	7.3	0.2919	0.766358	0.380892	0.022798	0.022681	0.0229145	0.585311	0.720831
256	SRR657348	GTEX-T2IS-0011-R6A-SM-32QP2	female	Brain	Brain - Nucleus accumbens (basal ganglia)	7.4	0.270264	0.736298	0.367058	0.0231788	0.0240881	0.0222703	0.596785	0.724674
167	SRR612311	GTEX-OHPN-0011-R9A-SM-2YUMN	female	Brain	Brain - Spinal cord (cervical c-1)	7	0.270888	0.736985	0.367562	0.0237701	0.0234602	0.0240745	0.614603	0.730592
365	SRR817258	GTEX-X4XX-2926-SM-3NMB1	male	Brain	Brain - Cerebellum	7.2	0.318557	0.878043	0.362803	0.0238853	0.0242473	0.0235264	0.618074	0.731737
40	SRR1085975	GTEX-XMD1-2926-SM-4AT42	male	Brain	Brain - Cortex	6.1	0.306372	0.799417	0.383244	0.0243523	0.0246988	0.0240086	0.632147	0.736354
157	SRR607967	GTEX-N7MT-1226-SM-2D7W4	female	Brain	Brain - Cerebellum	9.5	0.289628	0.770397	0.375946	0.0244508	0.0243457	0.0245545	0.635114	0.737323
66	SRR1120755	GTEX-XOTO-0011-R9A-SM-4GICI	male	Brain	Brain - Spinal cord (cervical c-1)	6.5	0.303491	0.739642	0.410322	0.0245091	0.0246685	0.0243521	0.636871	0.737896
410	SRR820623	GTEX-N7MS-0011-R3a-SM-33HC6	male	Brain	Brain - Anterior cingulate cortex (BA24)	7.6	0.287853	0.806387	0.356967	0.0248155	0.0250994	0.0245319	0.646104	0.740894
10	SRR1073755	GTEX-OHPN-0011-R9A-SM-4DXUH	female	Brain	Brain - Spinal cord (cervical c-1)	7	0.262713	0.757479	0.346826	0.0248284	0.0248969	0.024761	0.646495	0.74102
143	SRR604528	GTEX-P44G-0011-R4A-SM-2I3FB	male	Brain	Brain - Amygdala	6.6	0.28236	0.76919	0.367087	0.025186	0.0250966	0.0252751	0.657268	0.744496
19	SRR1079168	GTEX-XLM4-0011-R9A-SM-4AT45	male	Brain	Brain - Spinal cord (cervical c-1)	7	0.336494	0.739705	0.454903	0.0262666	0.0262839	0.0262495	0.68983	0.754849
238	SRR655375	GTEX-TSE9-0011-R11A-SM-3DB7N	female	Brain	Brain - Cerebellar Hemisphere	8.1	0.275816	0.784501	0.351582	0.0262935	0.0263245	0.0262626	0.690641	0.755104
400	SRR820078	GTEX-WZTO-2926-SM-3NM9I	male	Brain	Brain - Cortex	7.9	0.322707	0.815462	0.395736	0.026314	0.02648	0.0261479	0.691258	0.755298
332	SRR663453	GTEX-T2IS-2926-SM-32QPO	female	Brain	Brain - Cerebellum	7.2	0.315478	0.844237	0.373684	0.0274291	0.027829	0.0270331	0.72486	0.765731
401	SRR820107	GTEX-WHSE-0011-R11A-SM-3P5YY	male	Brain	Brain - Cerebellar Hemisphere	7.2	0.31828	0.823825	0.386344	0.0277977	0.0275329	0.0280615	0.735967	0.769125
94	SRR600560	GTEX-N7MS-0011-R6a-SM-2HMJ4	male	Brain	Brain - Nucleus accumbens (basal ganglia)	7.6	0.269542	0.738708	0.364883	0.0286724	0.02997	0.0273766	0.762326	0.777067
267	SRR658129	GTEX-PVOW-0011-R3A-SM-32PKX	male	Brain	Brain - Anterior cingulate cortex (BA24)	7.4	0.265838	0.788632	0.337087	0.0286946	0.0295333	0.0278568	0.762993	0.777266
393	SRR819134	GTEX-WL46-0011-R1A-SM-3LK6M	male	Brain	Brain - Hippocampus	6.6	0.309017	0.748594	0.412796	0.0288204	0.0295621	0.028081	0.766786	0.778396
116	SRR602516	GTEX-NL3H-0011-R10A-SM-2I3E9	male	Brain	Brain - Frontal Cortex (BA9)	7.7	0.310187	0.722602	0.429264	0.0290317	0.0296312	0.0284337	0.773153	0.780284
272	SRR658813	GTEX-TSE9-2926-SM-3DB77	female	Brain	Brain - Cerebellum	7.6	0.276542	0.777135	0.355848	0.0293099	0.0300082	0.0286138	0.781534	0.782756
158	SRR608002	GTEX-P44G-0011-R3A-SM-2I3FC	male	Brain	Brain - Anterior cingulate cortex (BA24)	7.9	0.290011	0.769701	0.376783	0.0298165	0.0300607	0.0295719	0.796801	0.787217
414	SRR821434	GTEX-WL46-0011-R5A-SM-3LK6V	male	Brain	Brain - Caudate (basal ganglia)	7.6	0.307565	0.76682	0.401092	0.0301661	0.0300909	0.0302409	0.807334	0.790263
106	SRR601500	GTEX-P44G-0011-R10A-SM-2I3FF	male	Brain	Brain - Frontal Cortex (BA9)	8	0.24116	0.752719	0.320385	0.0302941	0.0302372	0.0303509	0.811193	0.791373
304	SRR661179	GTEX-S7SE-0011-R8A-SM-2XCDG	male	Brain	Brain - Hypothalamus	7.5	0.279706	0.733866	0.38114	0.0307818	0.0312967	0.030267	0.825889	0.795567
2	SRR1070986	GTEX-WZTO-0011-R6B-SM-4E3J6	male	Brain	Brain - Nucleus accumbens (basal ganglia)	7.5	0.298715	0.821631	0.363563	0.0312568	0.0312047	0.0313088	0.8402	0.799602
8	SRR1072797	GTEX-X585-0011-R8A-SM-46MUX	male	Brain	Brain - Hypothalamus	6.9	0.300839	0.790279	0.380675	0.0320029	0.0330947	0.0309135	0.862684	0.805844
7	SRR1072504	GTEX-WZTO-0011-R8A-SM-4E3II	male	Brain	Brain - Hypothalamus	7.4	0.294216	0.779562	0.377412	0.0322912	0.0333133	0.0312722	0.871371	0.808224
408	SRR820468	GTEX-UTHO-2926-SM-3P5Z9	male	Brain	Brain - Cerebellum	8.9	0.320068	0.837389	0.382222	0.033763	0.0336023	0.0339224	0.915721	0.820094
315	SRR661973	GTEX-QDT8-0011-R10A-SM-32PKG	female	Brain	Brain - Frontal Cortex (BA9)	9	0.295432	0.785916	0.375908	0.0340651	0.0336113	0.0345178	0.924826	0.822472
75	SRR598332	GTEX-P44G-2426-SM-2I5ER	male	Brain	Brain - Cortex	7.5	0.276011	0.754766	0.365691	0.0342789	0.0343443	0.0342137	0.931269	0.824143
50	SRR1093773	GTEX-XMD1-0011-R1A-SM-4AT4C	male	Brain	Brain - Hippocampus	6.7	0.294739	0.794458	0.370994	0.0343066	0.0348188	0.0337982	0.932103	0.824358
61	SRR1099499	GTEX-XLM4-0011-R10A-SM-4AT5P	male	Brain	Brain - Frontal Cortex (BA9)	8	0.327056	0.740115	0.441899	0.0353902	0.0361886	0.0345912	0.964754	0.832666
5	SRR1072178	GTEX-XMD1-0011-R5A-SM-4AT47	male	Brain	Brain - Caudate (basal ganglia)	7.8	0.298128	0.793825	0.375558	0.0354996	0.0355216	0.0354777	0.96805	0.83349
11	SRR1074164	GTEX-XOTO-0011-R11B-SM-4B64O	male	Brain	Brain - Cerebellar Hemisphere	6.8	0.328491	0.7974	0.411952	0.035566	0.0352374	0.0358926	0.970051	0.83399
77	SRR598428	GTEX-Q2AG-0011-R5A-SM-2HMJH	female	Brain	Brain - Caudate (basal ganglia)	8.5	0.307397	0.706434	0.435139	0.0365512	0.0371747	0.035929	0.999738	0.841281
237	SRR655218	GTEX-QMR6-0011-R8A-SM-32PKJ	male	Brain	Brain - Hypothalamus	8.4	0.313652	0.797562	0.393263	0.0365513	0.0373679	0.0357333	0.999743	0.841282
264	SRR657915	GTEX-T5JC-2326-SM-32PMR	male	Brain	Brain - Cerebellum	7.8	0.356167	0.759946	0.468674	0.0372271	0.0380443	0.0364187	1.02011	0.846161
63	SRR1101421	GTEX-XLM4-0011-R3B-SM-4AT6E	male	Brain	Brain - Anterior cingulate cortex (BA24)	7.9	0.27739	0.778659	0.35624	0.0374582	0.037291	0.0376257	1.02707	0.847806
136	SRR604074	GTEX-Q2AG-0011-R2A-SM-2HMIT	female	Brain	Brain - Substantia nigra	8.1	0.289513	0.755877	0.383016	0.0375418	0.0375402	0.0375435	1.02959	0.848399
308	SRR661349	GTEX-S7SE-0011-R10A-SM-2XCDF	male	Brain	Brain - Frontal Cortex (BA9)	7.5	0.29752	0.723293	0.41134	0.0375538	0.0385803	0.0365298	1.02995	0.848484
306	SRR661290	GTEX-QDT8-0011-R11A-SM-32PKD	female	Brain	Brain - Cerebellar Hemisphere	8.6	0.319527	0.780634	0.409317	0.0378624	0.0380164	0.0377088	1.03925	0.850656
359	SRR814989	GTEX-WL46-0011-R3A-SM-3TW8E	male	Brain	Brain - Anterior cingulate cortex (BA24)	7.3	0.295879	0.75548	0.391644	0.0382429	0.0391675	0.037317	1.05071	0.853305
99	SRR600957	GTEX-NPJ7-0011-R11A-SM-2I3E8	female	Brain	Brain - Cerebellar Hemisphere	7.2	0.319336	0.76841	0.41558	0.0396232	0.0388942	0.0403452	1.09231	0.862651
73	SRR598253	GTEX-Q2AG-0011-R6A-SM-2HML7	female	Brain	Brain - Nucleus accumbens (basal ganglia)	8.3	0.262913	0.722585	0.363851	0.0396277	0.0394665	0.039788	1.09244	0.862681
386	SRR818210	GTEX-WL46-0011-R10A-SM-3MJFQ	male	Brain	Brain - Frontal Cortex (BA9)	7.6	0.281003	0.772097	0.363948	0.0396805	0.0409771	0.0383874	1.09403	0.86303
358	SRR814967	GTEX-WVLH-0011-R10A-SM-3MJFM	male	Brain	Brain - Frontal Cortex (BA9)	8.1	0.29312	0.716055	0.409354	0.0414438	0.0421918	0.040696	1.14717	0.874344
352	SRR810571	GTEX-X4EP-0011-R1A-SM-3P624	female	Brain	Brain - Hippocampus	7.2	0.29111	0.766929	0.379579	0.0427704	0.0421957	0.0433428	1.18714	0.882414
54	SRR1097392	GTEX-WZTO-0011-R11A-SM-4E3K9	male	Brain	Brain - Cerebellar Hemisphere	8.6	0.320991	0.755573	0.424831	0.0444672	0.043954	0.0449793	1.23827	0.892193
409	SRR820518	GTEX-WHSE-0011-R2A-SM-3P5ZL	male	Brain	Brain - Substantia nigra	7.4	0.315076	0.706732	0.445821	0.04463	0.0450073	0.0442542	1.24318	0.893099
297	SRR660812	GTEX-T6MN-0011-R11A-SM-32QOX	male	Brain	Brain - Cerebellar Hemisphere	8.9	0.326049	0.780481	0.417755	0.0460353	0.0470172	0.0450616	1.28553	0.900696
344	SRR665393	GTEX-T5JC-0011-R5A-SM-32PLK	male	Brain	Brain - Caudate (basal ganglia)	8.9	0.31307	0.762039	0.410832	0.0465924	0.0471295	0.0460589	1.30231	0.903595
364	SRR817190	GTEX-WL46-2826-SM-3LK81	male	Brain	Brain - Cerebellum	7.7	0.322625	0.778673	0.414327	0.0481647	0.0482318	0.0480979	1.34969	0.911443
68	SRR597927	GTEX-NL3H-0011-R6a-SM-2I3G8	male	Brain	Brain - Nucleus accumbens (basal ganglia)	8.4	0.277015	0.751851	0.368444	0.048568	0.0492019	0.0479378	1.36184	0.913377
376	SRR817880	GTEX-WL46-0011-R9A-SM-3MJFP	male	Brain	Brain - Spinal cord (cervical c-1)	7.4	0.327629	0.755239	0.433808	0.0489815	0.0494732	0.0484965	1.3743	0.915326
48	SRR1092797	GTEX-XLM4-0011-R11A-SM-4AT46	male	Brain	Brain - Cerebellar Hemisphere	7.7	0.294502	0.775405	0.379804	0.0491549	0.0503749	0.0479436	1.37953	0.916134
37	SRR1085782	GTEX-XMD1-0011-R9A-SM-4AT49	male	Brain	Brain - Spinal cord (cervical c-1)	7.2	0.346674	0.777675	0.445782	0.049505	0.0503242	0.0487058	1.39008	0.917748
419	SRR821626	GTEX-WZTO-0011-R3B-SM-3NMC6	male	Brain	Brain - Anterior cingulate cortex (BA24)	7.7	0.294066	0.758622	0.387632	0.0495448	0.0499584	0.0491312	1.39128	0.917929
289	SRR660091	GTEX-T5JC-0011-R8A-SM-32PLM	male	Brain	Brain - Hypothalamus	9.3	0.307113	0.766663	0.400585	0.0504151	0.0514283	0.0494018	1.4175	0.921832
363	SRR816770	GTEX-WHSE-3026-SM-3P5ZH	male	Brain	Brain - Cortex	6.7	0.304096	0.752315	0.404214	0.0504205	0.0506154	0.0502261	1.41767	0.921856
47	SRR1092706	GTEX-XLM4-0011-R8A-SM-4AT44	male	Brain	Brain - Hypothalamus	8.4	0.335126	0.741242	0.452114	0.050828	0.0513453	0.0503158	1.42994	0.923634
58	SRR1098519	GTEX-X585-0011-R11B-SM-46MUZ	male	Brain	Brain - Cerebellar Hemisphere	7.9	0.297305	0.798772	0.372202	0.0513546	0.0510632	0.0516445	1.44582	0.925885
24	SRR1080927	GTEX-X4XX-0011-R11A-SM-46MWQ	male	Brain	Brain - Cerebellar Hemisphere	8	0.314936	0.754967	0.417152	0.0515147	0.051615	0.0514151	1.45064	0.92656
64	SRR1102055	GTEX-X585-0011-R10A-SM-46MUY	male	Brain	Brain - Frontal Cortex (BA9)	7.1	0.286019	0.782955	0.365307	0.0530306	0.0528446	0.0532168	1.49632	0.932715
146	SRR607311	GTEX-N7MS-2526-SM-2D7W3	male	Brain	Brain - Cerebellum	9.6	0.30285	0.726956	0.4166	0.0538842	0.053158	0.0546074	1.52204	0.936
374	SRR817832	GTEX-WHSE-0011-R3A-SM-3P5ZM	male	Brain	Brain - Anterior cingulate cortex (BA24)	6.4	0.316366	0.748362	0.422744	0.05494	0.0544724	0.0554082	1.55385	0.93989
322	SRR662534	GTEX-T5JC-0011-R10A-SM-32PM2	male	Brain	Brain - Frontal Cortex (BA9)	9.4	0.310209	0.756964	0.409807	0.0575419	0.057376	0.0577079	1.63226	0.948687
198	SRR614443	GTEX-N7MS-0011-R8a-SM-2YUMK	male	Brain	Brain - Hypothalamus	6.8	0.30054	0.706135	0.425612	0.0577082	0.0593148	0.0561157	1.63727	0.949213
247	SRR656179	GTEX-T2IS-0011-R11A-SM-32QPC	female	Brain	Brain - Cerebellar Hemisphere	8.5	0.321287	0.7667	0.419053	0.0579001	0.058196	0.0576049	1.64305	0.949814
411	SRR820883	GTEX-WHSE-0011-R4A-SM-3P5ZN	male	Brain	Brain - Amygdala	7.1	0.279303	0.706807	0.395162	0.0581298	0.0579138	0.0583447	1.64997	0.950526
417	SRR821581	GTEX-WL46-0011-R6A-SM-3LK6X	male	Brain	Brain - Nucleus accumbens (basal ganglia)	6.5	0.279266	0.759242	0.367823	0.0581381	0.0584239	0.0578523	1.65022	0.950551
85	SRR599225	GTEX-P44G-0011-R11A-SM-2I3FD	male	Brain	Brain - Cerebellar Hemisphere	8.4	0.305146	0.759447	0.4018	0.0597918	0.0600181	0.0595678	1.70005	0.95544
33	SRR1084842	GTEX-WZTO-0011-R10B-SM-4E3KB	male	Brain	Brain - Frontal Cortex (BA9)	8.1	0.286558	0.756156	0.378967	0.0601637	0.0604337	0.0598933	1.71126	0.956483
187	SRR613579	GTEX-QVJO-0011-R6A-SM-2S1QN	female	Brain	Brain - Nucleus accumbens (basal ganglia)	7.3	0.261834	0.814529	0.321454	0.0604244	0.0608979	0.0599512	1.71912	0.957203
402	SRR820133	GTEX-X4EP-0011-R5A-SM-3P628	female	Brain	Brain - Caudate (basal ganglia)	8.3	0.344545	0.705421	0.488424	0.0624093	0.0616042	0.0632127	1.77893	0.962374
184	SRR613438	GTEX-R55E-0011-R6A-SM-2TC5T	male	Brain	Brain - Nucleus accumbens (basal ganglia)	7.7	0.334391	0.741139	0.451186	0.0640873	0.0649337	0.0632434	1.82949	0.966337
383	SRR818110	GTEX-WHSE-0011-R5A-SM-3P5ZO	male	Brain	Brain - Caudate (basal ganglia)	8.8	0.312676	0.766352	0.408006	0.0680368	0.0677505	0.068322	1.9485	0.974323
243	SRR655684	GTEX-T5JC-0011-R11A-SM-32PMB	male	Brain	Brain - Cerebellar Hemisphere	9.8	0.323976	0.753532	0.429943	0.0686326	0.068385	0.0688777	1.96646	0.975377
399	SRR819999	GTEX-WVLH-0011-R11A-SM-3MJFO	male	Brain	Brain - Cerebellar Hemisphere	8.6	0.304724	0.771631	0.394909	0.0706729	0.0708714	0.0704748	2.02794	0.978717
404	SRR820209	GTEX-X4EP-0011-R6A-SM-3P629	female	Brain	Brain - Nucleus accumbens (basal ganglia)	7.7	0.344228	0.742614	0.463536	0.0709757	0.0704039	0.0715461	2.03706	0.979178
120	SRR602704	GTEX-Q2AG-0011-R10A-SM-2HMLA	female	Brain	Brain - Frontal Cortex (BA9)	8.5	0.306473	0.700174	0.437709	0.071679	0.071935	0.0714227	2.05825	0.980217
186	SRR613498	GTEX-R55E-0011-R11A-SM-2TC6I	male	Brain	Brain - Cerebellar Hemisphere	8.1	0.343923	0.741815	0.463623	0.0742027	0.0745195	0.0738869	2.1343	0.983591
53	SRR1096966	GTEX-XLM4-0011-R6A-SM-4AT4B	male	Brain	Brain - Nucleus accumbens (basal ganglia)	8.6	0.324721	0.715093	0.454097	0.0743103	0.0741527	0.074468	2.13754	0.983723
196	SRR614323	GTEX-RVPV-0011-R11A-SM-2TF6F	male	Brain	Brain - Cerebellar Hemisphere	6	0.313602	0.735818	0.426195	0.0763415	0.0763278	0.0763551	2.19875	0.986052
298	SRR660895	GTEX-T5JC-0011-R9A-SM-32PLV	male	Brain	Brain - Spinal cord (cervical c-1)	8.9	0.305574	0.695631	0.439276	0.0787233	0.0792981	0.078152	2.27052	0.988412
379	SRR817978	GTEX-WHSE-0011-R6A-SM-3P5ZP	male	Brain	Brain - Nucleus accumbens (basal ganglia)	7.4	0.338833	0.708404	0.478304	0.0787431	0.0787006	0.0787854	2.27112	0.98843
166	SRR608718	GTEX-Q2AG-0011-R11A-SM-2HMKZ	female	Brain	Brain - Cerebellar Hemisphere	9.5	0.326934	0.704309	0.464191	0.0837721	0.0838885	0.0836565	2.42266	0.992296
