# Supplementary material for: mRIN for direct assessment of genome-wide and gene-specific mRNA integrity from large-scale RNA-sequencing data
Source: Nat Commun. 2015 Aug 3;6:7816. doi: 10.1038/ncomms8816 (PMC4523900; doi:10.1038/ncomms8816)
Supplement: Supplementary Data 3 — List of genes, their transcript features and GIS. [file ncomms8816-s4.xlsx]

## Sheet: Data S3
Supplementary Data 3: List of genes, their transcript features and GIS.
Rank	RefSeq	NAME	exon_num	ts_len	5utr_len	cds_len	3utr_len	5utr_gc	cds_gc	3utr_gc	PUM2 (UGUAHAUA)	ARE(AUUUA)	GTEx median KS	GTEx cor(RIN, mKS)	GTEx cor(mRIN, mKS)-GIS	BrainSpan cor(mRIN, mKS)-GIS
1	NM_012448	6777//STAT5B	19	5094	169	2364	2561	0.792899	0.550761	0.470519	0	5	0.200854	-0.478737	-0.950239	-0.928116
2	NM_001193495	103//ADAR	15	6709	1165	2796	2748	0.53133	0.506438	0.466885	0	3	0.27319	-0.446987	-0.949827	-0.943363
3	NM_017453	6780//STAU1	14	3684	411	1734	1539	0.588808	0.490196	0.414555	0	2	0.17768	-0.408573	-0.948371	-0.956836
4	NM_012102	473//RERE	24	8194	810	4701	2683	0.574074	0.60987	0.462915	2	2	0.38625	-0.418871	-0.946343	-0.881231
5	NM_203327	9962//SLC23A2	17	6962	393	1953	4616	0.513995	0.517665	0.475087	1	8	0.307042	-0.448713	-0.943405	-0.908046
6	NM_001145260	8031//NCOA4	12	3738	252	1953	1533	0.56746	0.46851	0.360731	0	2	0.179752	-0.50152	-0.942088	-0.942295
7	NM_004077	1431//CS	11	2976	190	1401	1385	0.689474	0.506781	0.442599	0	1	0.160476	-0.452132	-0.94185	-0.950644
8	NM_015024	23039//XPO7	28	4863	102	3264	1497	0.784314	0.477941	0.444222	0	4	0.21309	-0.4321	-0.940115	-0.938881
9	NM_014613	23197//FAF2	11	4515	53	1338	3124	0.698113	0.489537	0.444622	0	3	0.271185	-0.448944	-0.939768	-0.868047
10	NM_001135644	51164//DCTN4	13	4055	441	1212	2402	0.478458	0.480198	0.375104	0	4	0.233387	-0.496312	-0.939372	-0.91974
11	NM_002267	3839//KPNA3	17	4474	415	1566	2493	0.73012	0.41507	0.340554	0	9	0.265064	-0.442128	-0.937548	-0.9232
12	NM_003941	8976//WASL	11	4422	328	1518	2576	0.713415	0.479578	0.320264	0	13	0.319577	-0.43708	-0.936694	-0.912177
13	NM_198935	26039//SS18L1	11	4548	55	1191	3302	0.727273	0.649874	0.398243	1	10	0.276968	-0.463841	-0.936588	-0.815379
14	NM_004090	1845//DUSP3	3	4122	76	558	3488	0.815789	0.586022	0.477924	0	6	0.177444	-0.401692	-0.936509	-0.804449
15	NM_015276	23326//USP22	13	5220	204	1578	3438	0.794118	0.560837	0.504654	0	6	0.267151	-0.466044	-0.936204	-0.922741
16	NM_020444	57179//KIAA1191	9	2827	372	918	1537	0.569892	0.554466	0.430059	0	4	0.164209	-0.483778	-0.936143	-0.917828
17	NM_015015	23030//KDM4B	23	5603	226	3291	2086	0.699115	0.639319	0.564717	1	1	0.21145	-0.467154	-0.936079	-0.941721
18	NM_024811	79869//CPSF7	10	3688	81	1545	2062	0.765432	0.554045	0.473812	0	2	0.149732	-0.472705	-0.935657	-0.929557
19	NM_006148	3927//LASP1	7	4109	331	786	2992	0.752266	0.601781	0.545789	0	2	0.223116	-0.445101	-0.934662	-0.916837
20	NM_001642	334//APLP2	18	3812	157	2292	1363	0.617834	0.516579	0.435803	0	1	0.227707	-0.4702	-0.934226	-0.94342
21	NM_016255	51439//FAM8A1	5	4745	123	1242	3380	0.666667	0.594203	0.336686	0	13	0.361068	-0.462523	-0.934009	-0.824578
22	NM_002740	5584//PRKCI	18	4884	238	1791	2855	0.777311	0.435511	0.323643	0	11	0.277376	-0.464482	-0.933949	-0.89131
23	NM_005207	1399//CRKL	3	5325	509	912	3904	0.722986	0.535088	0.451332	0	3	0.239589	-0.444111	-0.933597	-0.891591
24	NM_018184	55207//ARL8B	7	2985	221	561	2203	0.755656	0.438503	0.35724	1	5	0.197395	-0.410325	-0.933559	-0.841839
25	NM_018984	54434//SSH1	15	8535	87	3150	5298	0.816092	0.565079	0.473575	1	5	0.319533	-0.455321	-0.933465
26	NM_001135647	51307//FAM53C	5	4419	470	1179	2770	0.574468	0.615776	0.496751	0	3	0.236203	-0.480622	-0.933401	-0.912566
27	NM_033624	23014//FBXO21	12	4233	39	1887	2307	0.820513	0.518283	0.400087	1	6	0.248792	-0.432788	-0.932802	-0.946333
28	NM_014997	23008//KLHDC10	10	6438	135	1329	4974	0.696296	0.507901	0.407921	1	16	0.320141	-0.457718	-0.93277
29	NM_175709	23492//CBX7	6	3962	89	756	3117	0.910112	0.653439	0.563041	0	5	0.186254	-0.375551	-0.932541	-0.730371
30	NM_005153	9100//USP10	14	3378	142	2397	839	0.746479	0.495202	0.359952	0	0	0.196795	-0.460893	-0.932338	-0.950849
31	NM_020162	56919//DHX33	12	5618	201	2124	3293	0.681592	0.550377	0.436077	2	5	0.278811	-0.484913	-0.931982	-0.912534
32	NM_015995	51621//KLF13	2	6800	333	867	5600	0.792793	0.740484	0.537321	2	5	0.276676	-0.405656	-0.931803	-0.644171
33	NM_014742	9777//TM9SF4	18	3978	235	1929	1814	0.531915	0.528253	0.512128	1	0	0.238983	-0.471993	-0.930727	-0.900958
34	NM_014517	7342//UBP1	16	4147	530	1623	1994	0.796226	0.467036	0.394183	0	6	0.231635	-0.435474	-0.930706	-0.945261
35	NM_003559	8396//PIP4K2B	10	5732	481	1251	4000	0.806653	0.536371	0.49925	0	4	0.270422	-0.412217	-0.930534	-0.85602
36	NM_014856	9909//DENND4B	28	5688	401	4491	796	0.790524	0.619238	0.494975	1	1	0.240159	-0.45023	-0.930462	-0.924536
37	NM_014647	9665//KIAA0430	27	7760	207	5229	2324	0.637681	0.471983	0.400172	0	5	0.310186	-0.438619	-0.929822	-0.923873
38	NM_031899	64689//GORASP1	9	3057	98	1323	1636	0.72449	0.604686	0.503667	0	2	0.192814	-0.416279	-0.929746	-0.904667
39	NM_001104647	55186//SLC25A36	7	4661	235	936	3490	0.731915	0.426282	0.33639	1	18	0.282418	-0.416957	-0.929716	-0.8297
40	NM_198335	23193//GANAB	25	3921	33	2901	987	0.515152	0.547397	0.502533	0	2	0.253172	-0.427494	-0.929211	-0.942754
41	NM_017730	54870//QRICH1	11	3315	241	2331	743	0.60166	0.53668	0.40646	0	1	0.201501	-0.409395	-0.928879	-0.932545
42	NM_022769	64784//CRTC3	15	5171	106	1860	3205	0.792453	0.56828	0.510452	0	4	0.251302	-0.443712	-0.928537	-0.855497
43	NM_001096	47//ACLY	29	4353	163	3306	884	0.674847	0.551119	0.38914	0	6	0.246553	-0.499305	-0.928482	-0.960404
44	NM_014655	9673//SLC25A44	4	3632	322	945	2365	0.618012	0.540741	0.496406	1	2	0.234552	-0.438271	-0.928098	-0.901465
45	NM_007184	11188//NISCH	21	5239	134	4515	590	0.820896	0.60598	0.532203	0	0	0.215572	-0.414628	-0.928065	-0.882878
46	NM_018200	10363//HMG20A	11	3885	201	1044	2640	0.482587	0.483716	0.425379	0	1	0.175451	-0.475677	-0.927409	-0.859129
47	NM_032139	84079//ANKRD27	29	4453	156	3153	1144	0.615385	0.519505	0.398601	0	4	0.279523	-0.463421	-0.927308	-0.947045
48	NM_006282	6789//STK4	11	6330	90	1464	4776	0.744444	0.447404	0.423786	0	10	0.245139	-0.451614	-0.927226	-0.768677
49	NM_025164	23387//SIK3	24	6069	36	3792	2241	0.861111	0.541667	0.41187	2	0	0.230328	-0.387593	-0.926848	-0.932065
50	NM_015315	23367//LARP1	19	6591	24	3060	3507	0.708333	0.543464	0.488452	0	2	0.305421	-0.394433	-0.92668	-0.876848
51	NM_016287	50809//HP1BP3	13	3921	140	1662	2119	0.492857	0.472323	0.392166	1	2	0.11387	-0.445751	-0.926117	-0.896373
52	NM_194328	152006//RNF38	12	5256	607	1299	3350	0.647446	0.489607	0.363284	1	7	0.282982	-0.448087	-0.925968	-0.896589
53	NM_001356	1654//DDX3X	17	5396	855	1989	2552	0.57076	0.459025	0.358542	2	8	0.261497	-0.483279	-0.925257	-0.882208
54	NM_001143888	55108//BSDC1	11	2909	47	1344	1518	0.468085	0.570685	0.507246	0	0	0.145098	-0.46156	-0.923678	-0.780264
55	NM_015155	23185//LARP4B	17	5640	41	2217	3382	0.536585	0.511953	0.425192	1	10	0.146161	-0.474562	-0.923641	-0.8972
56	NM_001134382	9922//IQSEC1	15	7388	103	3345	3940	0.592233	0.625411	0.498477	0	1	0.25179	-0.480801	-0.92359	-0.88838
57	NM_001136262	552889//ATXN7L3B	1	3682	342	294	3046	0.654971	0.537415	0.45371	1	5	0.189238	-0.418626	-0.923481
58	NM_024830	79888//LPCAT1	14	3946	117	1605	2224	0.854701	0.596885	0.517086	1	4	0.259634	-0.475988	-0.92316	-0.944621
59	NM_014319	23592//LEMD3	13	4798	26	2736	2036	0.423077	0.520833	0.313851	4	13	0.297036	-0.411019	-0.922972	-0.919265
60	NM_015336	23390//ZDHHC17	17	4771	163	1899	2709	0.760736	0.418641	0.325951	2	8	0.265045	-0.426866	-0.922905	-0.909076
61	NM_002074	2782//GNB1	12	3163	363	1023	1777	0.721763	0.560117	0.42825	0	2	0.166177	-0.372504	-0.922462	-0.86016
62	NM_001163315	64839//FBXL17	9	5200	407	2106	2687	0.742015	0.592118	0.337179	0	6	0.315837	-0.40976	-0.922171	-0.933593
63	NM_004922	9632//SEC24C	24	4545	180	3285	1080	0.461111	0.543683	0.506481	0	0	0.23255	-0.43824	-0.921989	-0.898969
64	NM_014864	9917//FAM20B	8	5946	293	1230	4423	0.682594	0.506504	0.401764	2	11	0.298956	-0.403579	-0.921769	-0.895103
65	NM_153689	205327//C2orf69	2	3728	183	1158	2387	0.748634	0.464594	0.309594	0	8	0.219956	-0.432959	-0.921439	-0.692453
66	NM_015305	23357//ANGEL1	10	4111	113	2013	1985	0.814159	0.562842	0.507305	1	4	0.209235	-0.468247	-0.921419	-0.891698
67	NM_000153	2581//GALC	17	3883	107	2058	1718	0.682243	0.458698	0.351572	0	11	0.219056	-0.480119	-0.921329	-0.938821
68	NM_147223	8648//NCOA1	22	6951	258	4200	2493	0.391473	0.465238	0.390694	1	8	0.237052	-0.398917	-0.921139	-0.932857
69	NM_004598	6695//SPOCK1	11	4827	151	1320	3356	0.748344	0.559848	0.381704	0	4	0.308838	-0.463252	-0.92112	-0.912931
70	NM_006016	8763//CD164	6	3112	181	594	2337	0.690608	0.496633	0.32178	1	16	0.186761	-0.502511	-0.921079	-0.748276
71	NM_001122665	8653//DDX3Y	18	4648	309	1983	2356	0.524272	0.440746	0.349321	0	10	0.204636	-0.418033	-0.92104	-0.809687
72	NM_001135638	8394//PIP5K1A	16	3807	452	1689	1666	0.586283	0.486086	0.426771	0	4	0.219025	-0.464169	-0.920601	-0.932636
73	NM_001198851	22887//FOXJ3	15	5352	312	1869	3171	0.423077	0.461744	0.398928	4	8	0.296028	-0.442848	-0.920595	-0.903951
74	NM_015144	23174//ZCCHC14	13	6911	27	2850	4034	0.592593	0.590175	0.410015	1	8	0.289861	-0.416848	-0.920587	-0.796053
75	NM_003831	8780//RIOK3	13	4033	617	1560	1856	0.58671	0.412179	0.355065	0	8	0.246055	-0.439097	-0.92043	-0.932502
76	NM_006999	11044//PAPD7	13	3861	129	1629	2103	0.682171	0.520565	0.461246	1	5	0.212418	-0.450899	-0.920408	-0.912777
77	NM_003331	7297//TYK2	25	4248	378	3564	306	0.60582	0.620651	0.545752	0	0	0.210155	-0.505779	-0.920108	-0.883925
78	NM_015017	23032//USP33	25	4504	347	2829	1328	0.596542	0.390244	0.363705	1	6	0.271409	-0.416247	-0.919501	-0.951673
79	NM_004162	5868//RAB5A	6	2535	535	648	1352	0.633645	0.412037	0.339497	1	7	0.19243	-0.444791	-0.918977	-0.931174
80	NM_006948	6782//HSPA13	5	3986	69	1416	2501	0.652174	0.426554	0.296281	1	15	0.205284	-0.433661	-0.918616	-0.891374
81	NM_018230	55746//NUP133	26	4170	92	3471	607	0.608696	0.442812	0.352554	0	0	0.239259	-0.422631	-0.918588	-0.953404
82	NM_001242829	9807//IP6K1	6	4806	653	1326	2827	0.535988	0.578431	0.550407	0	1	0.251333	-0.377483	-0.918369	-0.904063
83	NM_033631	7798//LUZP1	5	8487	384	3231	4872	0.528646	0.489941	0.470238	0	5	0.244733	-0.436744	-0.918364	-0.867157
84	NM_001455	2309//FOXO3	3	7341	343	2022	4976	0.760933	0.609298	0.423633	1	6	0.395639	-0.410983	-0.918267	-0.860165
85	NM_014916	22853//LMTK2	14	8945	293	4512	4140	0.744027	0.529255	0.482609	1	9	0.330692	-0.40727	-0.918249	-0.924235
86	NM_020328	91//ACVR1B	10	4687	77	1641	2969	0.87013	0.536258	0.514315	1	6	0.283322	-0.482433	-0.918191	-0.887509
87	NM_014089	9818//NUPL1	16	4335	246	1800	2289	0.678862	0.462222	0.355177	2	10	0.242979	-0.475344	-0.918038	-0.87223
88	NM_001261428	23175//LPIN1	22	5613	69	2928	2616	0.637681	0.517077	0.420872	0	5	0.275394	-0.456096	-0.917986	-0.893819
89	NM_021117	1408//CRY2	12	4204	22	1845	2337	0.636364	0.603794	0.542576	0	2	0.231142	-0.463092	-0.917663	-0.933599
90	NM_004776	9334//B4GALT5	9	4727	194	1167	3366	0.835052	0.49443	0.455437	1	6	0.272726	-0.408085	-0.917586	-0.89935
91	NM_002076	2799//GNS	14	5128	170	1659	3299	0.658824	0.488849	0.429827	0	4	0.197305	-0.517516	-0.91749	-0.904605
92	NM_033116	91754//NEK9	22	5543	154	2940	2449	0.753247	0.506803	0.447938	0	1	0.207139	-0.526504	-0.917286	-0.89131
93	NM_015056	23076//RRP1B	16	5087	114	2277	2696	0.798246	0.536232	0.466988	0	2	0.236389	-0.422276	-0.917072	-0.888112
94	NM_013444	29978//UBQLN2	1	3418	281	1875	1262	0.72242	0.544	0.335975	0	6	0.256911	-0.448874	-0.917062
95	NM_022066	63893//UBE2O	18	5355	65	3879	1411	0.784615	0.600928	0.547838	0	1	0.271137	-0.458711	-0.916929	-0.931513
96	NM_014933	22872//SEC31A	27	4256	179	3663	413	0.703911	0.465465	0.338983	0	1	0.286888	-0.458345	-0.916641	-0.937311
97	NM_001207067	9689//BZW1	12	3383	455	1260	1668	0.615385	0.409524	0.334532	0	6	0.322571	-0.480052	-0.916246	-0.854414
98	NM_006367	10487//CAP1	13	2773	229	1428	1116	0.703057	0.489496	0.4319	0	0	0.207633	-0.412157	-0.91604	-0.951722
99	NM_001690	523//ATP6V1A	15	4593	108	1854	2631	0.62963	0.451996	0.36412	0	7	0.317823	-0.470901	-0.915807	-0.904738
100	NM_002080	2806//GOT2	10	2447	114	1293	1040	0.666667	0.529776	0.448077	0	3	0.195577	-0.491439	-0.915716	-0.939144
101	NM_017758	54890//ALKBH5	4	3433	691	1185	1557	0.736614	0.632911	0.484265	0	1	0.305824	-0.407906	-0.915566	-0.919356
102	NM_014607	23190//UBXN4	13	4014	311	1527	2176	0.720257	0.434185	0.340074	1	7	0.177919	-0.383301	-0.915508	-0.797653
103	NM_015317	23369//PUM2	20	6111	23	3195	2893	0.391304	0.454147	0.331144	2	9	0.284625	-0.418745	-0.915392	-0.925163
104	NM_032807	84893//FBXO18	22	3704	104	3285	315	0.509615	0.526941	0.498413	0	2	0.204102	-0.455224	-0.915341	-0.90443
105	NM_024602	79654//HECTD3	21	3628	98	2586	944	0.704082	0.598608	0.542373	0	0	0.251701	-0.443591	-0.9153	-0.898797
106	NM_007178	11171//STRAP	10	1905	354	1053	498	0.641243	0.421652	0.349398	0	0	0.19802	-0.415308	-0.915095	-0.888145
107	NM_004539	4677//NARS	14	2865	228	1647	990	0.644737	0.458409	0.325253	0	3	0.153716	-0.432365	-0.91497	-0.929958
108	NM_014866	9919//SEC16A	32	9042	309	7074	1659	0.595469	0.577891	0.49789	0	6	0.381865	-0.425108	-0.914803	-0.928811
109	NM_001013703	440275//EIF2AK4	39	5512	50	4950	512	0.82	0.47697	0.40625	0	2	0.290195	-0.415603	-0.914715	-0.870223
110	NM_014634	9647//PPM1F	8	5185	147	1365	3673	0.727891	0.629304	0.572829	0	6	0.170814	-0.44168	-0.914585	-0.802883
111	NM_000310	5538//PPT1	9	2504	232	921	1351	0.689655	0.5038	0.410067	0	2	0.240738	-0.497499	-0.914246	-0.940181
112	NM_000436	5019//OXCT1	17	3558	331	1563	1664	0.676737	0.460013	0.364183	0	5	0.217802	-0.409756	-0.914043	-0.935223
113	NM_018368	55788//LMBRD1	16	2308	276	1623	409	0.673913	0.378928	0.295844	1	0	0.199339	-0.474128	-0.914004	-0.907543
114	NM_001533	3191//HNRNPL	13	2115	11	1770	334	0.818182	0.578531	0.338323	0	0	0.24472	-0.441939	-0.91396	-0.845832
115	NM_002409	4248//MGAT3	2	5086	238	1602	3245	0.831933	0.662297	0.570724	1	1	0.245179	-0.382104	-0.913487	-0.382386
116	NM_020823	57583//TMEM181	17	5397	11	1839	3547	0.909091	0.524198	0.386806	3	16	0.327195	-0.438851	-0.913421	-0.881963
117	NM_001174061	9887//SMG7	22	6044	344	3438	2262	0.709302	0.479348	0.472149	0	1	0.266705	-0.425641	-0.913405	-0.93096
118	NM_021807	60412//EXOC4	18	4192	35	2925	1232	0.657143	0.479658	0.43263	0	3	0.224872	-0.434009	-0.913342	-0.910209
119	NM_006717	10927//SPIN1	6	4534	315	789	3430	0.587302	0.463878	0.383673	0	9	0.252058	-0.393902	-0.913267	-0.939229
120	NM_016530	51762//RAB8B	8	4875	96	624	4155	0.78125	0.421474	0.336943	2	18	0.218135	-0.436141	-0.91305	-0.823962
121	NM_015509	25977//NECAP1	8	2593	78	828	1687	0.705128	0.516908	0.395969	1	1	0.165925	-0.458295	-0.913036	-0.941075
122	NM_005334	3054//HCFC1	26	8426	528	6108	1790	0.653409	0.630321	0.544693	0	0	0.294152	-0.43906	-0.912555	-0.915751
123	NM_001257335	498//ATP5A1	12	2258	608	1512	138	0.623355	0.468254	0.326087	0	0	0.185248	-0.457587	-0.912515	-0.836687
124	NM_170740	7915//ALDH5A1	11	5170	28	1647	3495	0.714286	0.560413	0.428612	0	8	0.281477	-0.504329	-0.91246	-0.900202
125	NM_001656	373//TRIM23	11	3900	86	1725	2089	0.639535	0.433623	0.291527	1	10	0.206287	-0.429507	-0.911742	-0.893591
126	NM_203505	9908//G3BP2	12	4410	300	1449	2661	0.656667	0.448585	0.353251	0	6	0.217799	-0.397901	-0.911451	-0.926594
127	NM_016604	51780//KDM3B	24	6813	200	5286	1327	0.825	0.518729	0.409947	0	4	0.276883	-0.41465	-0.911082	-0.931587
128	NM_020830	57590//WDFY1	12	4607	51	1233	3323	0.72549	0.531225	0.363828	0	7	0.20748	-0.463166	-0.911045	-0.83782
129	NM_001130965	23353//SUN1	19	3967	20	2358	1589	0.4	0.553011	0.41158	1	4	0.188069	-0.389293	-0.911039	-0.951774
130	NM_024334	79188//TMEM43	12	3342	254	1203	1885	0.637795	0.555278	0.441379	0	2	0.18232	-0.497146	-0.910956	-0.919033
131	NM_001128844	6597//SMARCA4	36	5770	360	4944	466	0.738889	0.612864	0.482833	0	1	0.268703	-0.376985	-0.910817	-0.918843
132	NM_030791	81537//SGPP1	3	3308	94	1326	1888	0.765957	0.546757	0.285487	0	15	0.283759	-0.494504	-0.910811	-0.767959
133	NM_144778	10150//MBNL2	9	4728	840	1104	2784	0.407143	0.51087	0.301724	1	9	0.315339	-0.421261	-0.910702	-0.886409
134	NM_130436	1859//DYRK1A	11	6580	1470	2265	2845	0.338776	0.465342	0.37891	0	8	0.342578	-0.412274	-0.910672	-0.919543
135	NM_012215	10724//MGEA5	16	5202	443	2751	2008	0.677201	0.445293	0.38496	1	2	0.300993	-0.38378	-0.910652	-0.927872
136	NM_004093	1948//EFNB2	5	4387	76	1002	3309	0.697368	0.481038	0.443639	3	7	0.196805	-0.383656	-0.910622	-0.820033
137	NM_001003891	51586//MED15	18	3375	80	2367	928	0.7375	0.609632	0.596983	0	1	0.227622	-0.435998	-0.910563	-0.865842
138	NM_014494	27327//TNRC6A	25	8422	114	5889	2419	0.684211	0.483614	0.386937	0	5	0.285182	-0.448559	-0.910167	-0.866777
139	NM_006767	8216//LZTR1	21	4315	103	2523	1689	0.728155	0.606817	0.598579	0	0	0.178376	-0.44099	-0.910127	-0.938288
140	NM_001792	1000//CDH2	16	4367	459	2721	1187	0.708061	0.464168	0.322662	1	1	0.243946	-0.492273	-0.910041	-0.940746
141	NM_001080453	26173//INTS1	48	6974	101	6573	300	0.792079	0.647193	0.706667	0	0	0.244683	-0.479019	-0.909923	-0.899695
142	NM_006807	10951//CBX1	5	2422	481	558	1383	0.650728	0.478495	0.414317	0	1	0.150047	-0.416216	-0.909891	-0.826494
143	NM_022817	8864//PER2	23	6342	237	3768	2337	0.696203	0.568471	0.428755	1	5	0.282355	-0.457006	-0.909755	-0.93179
144	NM_032434	84450//ZNF512	14	3426	87	1704	1635	0.632184	0.480047	0.403058	0	3	0.205465	-0.471703	-0.909733	-0.933922
145	NM_001033561	57649//PHF12	15	4475	530	3015	930	0.749057	0.553566	0.4	3	1	0.200972	-0.440934	-0.909687	-0.814442
146	NM_001258329	2036//EPB41L1	23	6327	225	2643	3459	0.684444	0.578509	0.490315	0	1	0.247702	-0.403157	-0.909503	-0.915653
147	NM_018047	55696//RBM22	11	2346	122	1263	961	0.614754	0.499604	0.396462	0	2	0.171231	-0.469892	-0.909411	-0.943518
148	NM_030793	81545//FBXO38	22	4151	120	3342	689	0.475	0.449132	0.322206	1	4	0.238062	-0.380665	-0.909401	-0.88372
149	NM_019044	54520//CCDC93	24	6929	168	1896	4865	0.72619	0.459916	0.453237	0	6	0.231083	-0.42803	-0.909038	-0.660241
150	NM_014071	23054//NCOA6	15	7062	322	6192	548	0.599379	0.513889	0.354015	1	0	0.301099	-0.433874	-0.908945	-0.937754
151	NM_006135	829//CAPZA1	10	2740	392	861	1487	0.576531	0.42741	0.349025	0	7	0.251823	-0.533205	-0.90889	-0.914038
152	NM_016823	1398//CRK	3	3225	150	915	2160	0.786667	0.570492	0.42963	0	6	0.179785	-0.450501	-0.908692	-0.889692
153	NM_005499	10054//UBA2	17	2665	70	1923	672	0.8	0.442538	0.31994	1	3	0.185321	-0.419739	-0.908675	-0.946336
154	NM_032810	84896//ATAD1	10	3034	379	1086	1569	0.612137	0.411602	0.319949	1	4	0.130865	-0.416443	-0.908646	-0.871627
155	NM_014454	27244//SESN1	10	3195	432	1656	1107	0.469907	0.415459	0.363144	0	1	0.258313	-0.400424	-0.90832	-0.936216
156	NM_005934	4298//MLLT1	12	4505	164	1680	2661	0.871951	0.628571	0.623074	0	0	0.222198	-0.415958	-0.90822
157	NM_012479	7532//YWHAG	2	3747	217	744	2786	0.737327	0.573925	0.417803	1	6	0.241151	-0.458798	-0.907984	-0.727126
158	NM_003119	6687//SPG7	17	3082	21	2388	673	0.666667	0.595477	0.539376	0	0	0.224498	-0.497571	-0.907978	-0.947605
159	NM_020742	57502//NLGN4X	6	5690	464	2451	2775	0.523707	0.53162	0.375495	2	5	0.328025	-0.489332	-0.907881	-0.900638
160	NM_001199291	3295//HSD17B4	25	2874	247	2286	341	0.680162	0.437445	0.293255	0	0	0.206095	-0.484837	-0.907847	-0.921486
161	NM_022917	65083//NOL6	26	4853	101	3441	1311	0.574257	0.598954	0.514111	0	1	0.196534	-0.393652	-0.907741	-0.924865
162	NM_015329	23383//MAU2	19	4853	39	1842	2972	0.641026	0.602063	0.552153	1	4	0.161307	-0.442452	-0.907692	-0.888894
163	NM_206907	5562//PRKAA1	10	5130	6	1725	3399	0.833333	0.415652	0.320977	2	18	0.140007	-0.45019	-0.907525	-0.809242
164	NM_018416	55810//FOXJ2	11	5482	1085	1725	2672	0.639631	0.567536	0.420659	1	4	0.285841	-0.403297	-0.907513	-0.913227
165	NM_199360	7165//TPD52L2	9	2428	138	690	1600	0.717391	0.547826	0.515625	1	0	0.166102	-0.477461	-0.907472	-0.906333
166	NM_004486	2801//GOLGA2	26	4260	13	3009	1238	0.769231	0.573945	0.483037	1	3	0.138714	-0.407562	-0.907327	-0.755567
167	NM_015100	23126//POGZ	19	6626	314	4233	2078	0.684713	0.510985	0.394129	1	4	0.184913	-0.48321	-0.907274	-0.897522
168	NM_014867	9920//KBTBD11	2	6717	966	1872	3879	0.599379	0.768697	0.433875	0	14	0.442515	-0.386426	-0.907181	-0.465275
169	NM_016128	22820//COPG1	24	3074	100	2625	349	0.67	0.536381	0.406877	0	1	0.193871	-0.432726	-0.907175	-0.930578
170	NM_001199954	71//ACTG1	6	2105	258	1128	719	0.75969	0.609043	0.435327	1	2	0.150111	-0.408172	-0.907123	-0.90665
171	NM_001163	320//APBA1	13	6584	276	2514	3794	0.728261	0.607796	0.495519	2	5	0.322747	-0.475148	-0.9071
172	NM_017836	54946//SLC41A3	11	2349	226	1464	659	0.80531	0.570355	0.479514	0	2	0.193364	-0.431247	-0.907078	-0.913836
173	NM_015168	23211//ZC3H4	15	6116	38	3912	2166	0.631579	0.646217	0.526316	3	0	0.26247	-0.428973	-0.906888	-0.518718
174	NM_006015	8289//ARID1A	20	8585	373	6858	1354	0.780161	0.598279	0.400295	1	3	0.335501	-0.432969	-0.906741	-0.891881
175	NM_024735	79791//FBXO31	9	3616	44	1620	1952	0.75	0.648148	0.567111	0	0	0.240127	-0.387025	-0.906252	-0.918903
176	NM_001257999	51479//ANKFY1	25	8161	117	3636	4408	0.717949	0.547855	0.449637	0	8	0.259967	-0.455723	-0.906209	-0.906518
177	NM_017798	54915//YTHDF1	5	3252	294	1680	1278	0.802721	0.563095	0.382629	0	5	0.231639	-0.47123	-0.905911	-0.91957
178	NM_198401	157567//ANKRD46	6	2779	309	687	1783	0.543689	0.465793	0.318564	0	6	0.216224	-0.469231	-0.905894	-0.857557
179	NM_022118	64062//RBM26	21	3613	14	2943	656	0.714286	0.431193	0.283537	0	2	0.229026	-0.439239	-0.905798	-0.911098
180	NM_181701	169714//QSOX2	12	4527	38	2097	2392	0.657895	0.586552	0.498328	0	7	0.237157	-0.42667	-0.905789	-0.842524
181	NM_020919	57679//ALS2	34	6918	356	4974	1588	0.595506	0.471049	0.383501	0	2	0.294705	-0.403688	-0.905787	-0.9424
182	NM_001655	372//ARCN1	10	4015	161	1536	2318	0.695652	0.44401	0.412425	1	3	0.277801	-0.410452	-0.905644	-0.903935
183	NM_153033	154881//KCTD7	4	5051	184	870	3997	0.798913	0.601149	0.465099	1	4	0.17638	-0.444441	-0.905489	-0.694924
184	NM_005095	9202//ZMYM4	30	6994	80	4647	2267	0.8125	0.423929	0.368769	0	2	0.263061	-0.430693	-0.905469	-0.952162
185	NM_182691	6733//SRPK2	15	3716	187	2067	1462	0.395722	0.470731	0.339261	0	5	0.170848	-0.382014	-0.905435	-0.870713
186	NM_015089	23113//CUL9	41	7771	75	7554	142	0.8	0.58287	0.591549	0	0	0.316065	-0.378168	-0.905411	-0.826836
187	NM_006759	7360//UGP2	10	2168	306	1527	335	0.424837	0.398821	0.325373	0	0	0.13566	-0.468001	-0.905398	-0.900768
188	NM_005126	9975//NR1D2	8	5258	319	1740	3199	0.802508	0.422989	0.322288	2	14	0.283266	-0.39791	-0.905254	-0.442763
189	NM_014862	9915//ARNT2	19	6558	166	2154	4238	0.825301	0.54364	0.515573	0	3	0.276868	-0.348667	-0.904841	-0.927991
190	NM_002710	5501//PPP1CC	7	2511	271	972	1268	0.726937	0.421811	0.346215	0	3	0.164784	-0.406936	-0.90478	-0.889961
191	NM_052937	115294//PCMTD1	6	4186	341	1074	2771	0.589443	0.396648	0.311079	1	10	0.237934	-0.403012	-0.904757	-0.856763
192	NM_205842	10787//NCKAP1	32	4632	402	3405	825	0.79602	0.395888	0.295758	0	5	0.290544	-0.39385	-0.904739	-0.960844
193	NM_007235	11260//XPOT	25	3947	506	2889	552	0.693676	0.407407	0.311594	0	1	0.25407	-0.438321	-0.904705	-0.941417
194	NM_005570	3998//LMAN1	13	4834	32	1533	3269	0.65625	0.454012	0.330988	0	17	0.28592	-0.486674	-0.904576	-0.861676
195	NM_002613	5170//PDPK1	14	7243	149	1671	5423	0.845638	0.509276	0.513	0	10	0.274975	-0.338431	-0.904557	-0.838892
196	NM_020967	57727//NCOA5	8	3207	154	1740	1313	0.701299	0.546552	0.460015	0	0	0.147585	-0.452668	-0.90445	-0.824072
197	NM_021633	59349//KLHL12	12	3338	200	1707	1431	0.69	0.485647	0.404612	0	1	0.183535	-0.451661	-0.904306	-0.939705
198	NM_001130849	51719//CAB39	9	3951	554	1026	2371	0.601083	0.391813	0.364403	2	7	0.209765	-0.364041	-0.904257	-0.885556
199	NM_001199570	25999//CLIP3	13	3456	314	1644	1498	0.694268	0.620438	0.514686	0	2	0.259586	-0.440084	-0.904112	-0.908177
200	NM_014819	9867//PJA2	10	4869	220	2127	2522	0.590909	0.432064	0.316812	1	12	0.278833	-0.363574	-0.903949	-0.922142
201	NM_015141	23171//GPD1L	8	4062	201	1056	2805	0.761194	0.501894	0.397861	0	10	0.270134	-0.392145	-0.903473	-0.930087
202	NM_001358	1665//DHX15	14	3015	168	2388	459	0.613095	0.435092	0.32244	0	2	0.187425	-0.436616	-0.903344	-0.946154
203	NM_032442	84461//NEURL4	29	5187	7	4689	491	0.714286	0.608445	0.582485	0	1	0.217032	-0.425837	-0.903271	-0.908087
204	NM_001315	1432//MAPK14	12	4353	481	1083	2789	0.713098	0.469067	0.419505	1	4	0.184575	-0.395581	-0.903267	-0.934675
205	NM_175852	200081//TXLNA	11	4796	65	1641	3090	0.615385	0.572821	0.511003	0	2	0.218541	-0.440637	-0.903229	-0.813207
206	NM_006706	10915//TCERG1	22	4201	40	3297	864	0.675	0.473157	0.336806	0	2	0.333466	-0.418678	-0.90315	-0.896487
207	NM_014016	22908//SACM1L	20	3707	204	1764	1739	0.686275	0.410431	0.341576	2	5	0.233002	-0.407176	-0.903038	-0.927322
208	NM_015285	23335//WDR7	28	7282	211	4473	2598	0.606635	0.463224	0.389915	3	8	0.368081	-0.410242	-0.903029	-0.918131
209	NM_004168	6389//SDHA	15	2389	115	1995	279	0.756522	0.556892	0.426523	0	0	0.183232	-0.42186	-0.902948	-0.87421
210	NM_001005743	8650//NUMB	13	3644	320	1956	1368	0.50625	0.517894	0.380117	1	4	0.144273	-0.426347	-0.902936	-0.923071
211	NM_013438	29979//UBQLN1	11	4168	574	1770	1824	0.655052	0.473446	0.350877	0	6	0.205963	-0.347048	-0.902773	-0.947016
212	NM_001410	1954//MEGF8	41	10966	635	8337	1994	0.651969	0.65803	0.541625	0	4	0.371481	-0.377898	-0.902708	-0.859263
213	NM_014876	9929//JOSD1	4	3435	467	609	2359	0.43469	0.522167	0.487495	0	2	0.163671	-0.430652	-0.902654	-0.911098
214	NM_006517	6567//SLC16A2	6	4141	145	1620	2376	0.710345	0.587654	0.484428	0	5	0.22084	-0.4565	-0.902488	-0.937211
215	NM_030971	81855//SFXN3	12	3090	456	978	1656	0.671053	0.568507	0.515097	0	0	0.212675	-0.436929	-0.902464	-0.926125
216	NM_001003408	3983//ABLIM1	23	7693	302	2241	5150	0.566225	0.517626	0.431456	1	10	0.309291	-0.493733	-0.902412	-0.843643
217	NM_032013	57446//NDRG3	16	3024	142	1128	1754	0.697183	0.48227	0.450399	0	1	0.180202	-0.378793	-0.902401	-0.894012
218	NM_005759	10152//ABI2	10	6480	235	1428	4817	0.748936	0.481793	0.389662	0	10	0.284135	-0.345611	-0.902395	-0.897248
219	NM_018602	55466//DNAJA4	8	3186	169	1281	1736	0.757396	0.510539	0.432028	0	3	0.210888	-0.39386	-0.902379	-0.855528
220	NM_007236	11261//CHP1	7	3228	144	588	2496	0.6875	0.491497	0.443109	0	7	0.201071	-0.504836	-0.902353	-0.928796
221	NM_025235	80351//TNKS2	27	6274	297	3501	2476	0.774411	0.441874	0.337237	2	11	0.303522	-0.403516	-0.902248	-0.930119
222	NM_032982	835//CASP2	11	4225	241	1359	2625	0.721992	0.529065	0.446095	0	4	0.236937	-0.451743	-0.902127	-0.845866
223	NM_004947	1795//DOCK3	53	8755	23	6093	2639	0.956522	0.512063	0.47859	3	2	0.339267	-0.394166	-0.90205	-0.903378
224	NM_001001998	5394//EXOSC10	25	2807	50	2658	99	0.62	0.493228	0.434343	1	0	0.21376	-0.434303	-0.901954	-0.886397
225	NM_001199140	83607//AMMECR1L	8	4673	279	933	3461	0.577061	0.50911	0.454493	0	4	0.194816	-0.47475	-0.901914	-0.8414
226	NM_001261826	8943//AP3D1	32	5056	223	3648	1185	0.811659	0.583882	0.574684	0	2	0.228877	-0.442178	-0.901888	-0.936353
227	NM_001080485	10838//ZNF275	5	6320	177	990	5153	0.751412	0.588889	0.46633	1	10	0.311529	-0.472429	-0.901836	-0.440734
228	NM_145011	219749//ZNF25	6	3736	105	1371	2260	0.542857	0.418673	0.339381	0	8	0.187233	-0.460981	-0.901717	-0.760178
229	NM_145055	147339//C18orf25	5	5465	379	1212	3874	0.643799	0.490099	0.367062	0	8	0.282537	-0.372509	-0.901717	-0.849171
230	NM_005717	10092//ARPC5	4	1982	191	456	1335	0.670157	0.510965	0.344569	1	8	0.190569	-0.483636	-0.901591	-0.737336
231	NM_024649	582//BBS1	17	3370	12	1782	1576	0.666667	0.586981	0.505711	0	1	0.131865	-0.403734	-0.901567	-0.895971
232	NM_020898	57658//CALCOCO1	15	3046	144	2076	826	0.5625	0.572254	0.484262	0	2	0.165336	-0.404367	-0.901517	-0.848957
233	NM_018708	55527//FEM1A	1	3844	139	2010	1695	0.719424	0.654726	0.513864	0	3	0.243341	-0.357632	-0.901516
234	NM_001408	1952//CELSR2	34	10540	61	8772	1707	0.803279	0.612973	0.54423	1	5	0.362634	-0.448652	-0.90146	-0.948668
235	NM_001199107	57465//TBC1D24	8	6595	140	1680	4775	0.642857	0.621429	0.504921	0	8	0.30214	-0.425959	-0.901402
236	NM_014925	22864//R3HDM2	22	3974	35	2931	1008	0.428571	0.530877	0.447421	0	3	0.121044	-0.402074	-0.901382	-0.886919
237	NM_022754	94081//SFXN1	11	2991	138	969	1884	0.782609	0.468524	0.390127	0	8	0.124602	-0.472645	-0.901341	-0.902133
238	NM_012384	26205//GMEB2	10	4210	130	1593	2487	0.8	0.630885	0.581021	1	2	0.215676	-0.4102	-0.90132	-0.709538
239	NM_015048	23067//SETD1B	17	8195	6	5772	2417	0.666667	0.647263	0.517584	3	5	0.289468	-0.423032	-0.901313	-0.84296
240	NM_001242614	83692//CD99L2	12	3745	228	819	2698	0.789474	0.553114	0.551149	0	2	0.190744	-0.376414	-0.901218	-0.8616
241	NM_007257	10687//PNMA2	3	4846	770	1095	2981	0.553247	0.549772	0.412278	1	7	0.291552	-0.464718	-0.900999
242	NM_001242903	8165//AKAP1	12	4287	555	2712	1020	0.654054	0.561947	0.395098	2	2	0.258445	-0.357561	-0.900942	-0.886468
243	NM_006389	10525//HYOU1	26	4602	193	3000	1409	0.694301	0.554667	0.533002	0	2	0.220746	-0.40131	-0.900818	-0.884964
244	NM_203500	9817//KEAP1	6	2592	185	1875	532	0.702703	0.617067	0.522556	1	1	0.157769	-0.443295	-0.900653	-0.912685
245	NM_006345	10463//SLC30A9	18	3261	146	1707	1408	0.657534	0.418278	0.341619	0	6	0.188618	-0.387962	-0.900356	-0.93398
246	NM_001198956	55827//DCAF6	22	3619	353	2856	410	0.688385	0.439776	0.307317	0	1	0.234278	-0.443149	-0.900316	-0.954039
247	NM_019106	55964//SEPT3	10	4656	138	1053	3465	0.73913	0.525166	0.485426	0	7	0.19929	-0.473028	-0.900305
248	NM_033512	85453//TSPYL5	1	4463	104	1254	3105	0.701923	0.606061	0.447021	0	1	0.282898	-0.452722	-0.900213
249	NM_002748	5597//MAPK6	6	4225	794	2166	1265	0.447103	0.404894	0.301976	1	8	0.22086	-0.384505	-0.900201	-0.93478
250	NM_153810	143384//CACUL1	9	6740	484	1110	5146	0.721074	0.495495	0.395647	1	5	0.341324	-0.395807	-0.900183	-0.814239
251	NM_000901	4306//NR3C2	9	5898	363	2955	2580	0.69697	0.470051	0.382171	1	8	0.279718	-0.445364	-0.900128
252	NM_001105562	10277//UBE4B	28	5879	688	3909	1282	0.588663	0.502174	0.409516	1	1	0.289712	-0.398558	-0.900085	-0.925456
253	NM_016614	51567//TDP2	7	1925	25	1089	811	0.76	0.444444	0.32799	0	4	0.143599	-0.478282	-0.899906	-0.91926
254	NM_001114091	996//CDC27	19	5610	127	2493	2990	0.677165	0.397513	0.340803	0	14	0.176832	-0.396266	-0.899866	-0.909391
255	NM_016297	51449//PCYOX1	6	5377	66	1518	3793	0.727273	0.453887	0.395465	0	7	0.256279	-0.489523	-0.899835	-0.899369
256	NM_006364	10484//SEC23A	20	3841	223	2298	1320	0.672646	0.43255	0.282576	0	6	0.187898	-0.400415	-0.899572	-0.919064
257	NM_006445	10594//PRPF8	43	7295	114	7008	173	0.675439	0.522118	0.491329	0	0	0.340328	-0.435678	-0.89949	-0.922056
258	NM_001083112	2820//GPD2	17	6029	360	2184	3485	0.686111	0.449634	0.345481	0	12	0.320298	-0.423158	-0.899364	-0.88789
259	NM_014761	9798//IST1	10	2349	62	1083	1204	0.580645	0.484765	0.481728	1	0	0.143557	-0.492127	-0.899326	-0.874599
260	NM_015397	25853//DCAF12	9	3671	342	1362	1967	0.660819	0.510279	0.410778	0	4	0.168777	-0.49768	-0.899309	-0.903639
261	NM_017736	55623//THUMPD1	4	4413	138	1062	3213	0.615942	0.467985	0.367258	0	6	0.233854	-0.443661	-0.899301	-0.840705
262	NM_001142418	9643//MORF4L2	5	2034	504	867	663	0.44246	0.463668	0.337858	1	0	0.142575	-0.475811	-0.899188	-0.844
263	NM_001164160	55291//PPP6R3	25	5123	267	2640	2216	0.483146	0.441667	0.390794	1	6	0.248869	-0.4576	-0.899047	-0.897671
264	NM_152787	257397//TAB3	11	6787	663	2139	3985	0.552036	0.460028	0.361104	1	8	0.339567	-0.424696	-0.899031	-0.884583
265	NM_001099270	403341//ZBTB34	2	6563	97	1503	4963	0.742268	0.52495	0.390893	3	11	0.346027	-0.403817	-0.898935	-0.445235
266	NM_000663	18//ABAT	16	5586	938	1503	3145	0.539446	0.547572	0.464547	0	6	0.276718	-0.399767	-0.898863	-0.909845
267	NM_001184742	10009//ZBTB33	3	5308	327	2019	2962	0.617737	0.394255	0.335584	1	9	0.308472	-0.429852	-0.898707	-0.666525
268	NM_182752	127262//TPRG1L	5	2427	81	819	1527	0.802469	0.595849	0.503602	0	2	0.192017	-0.463134	-0.898621	-0.811537
269	NM_002410	4249//MGAT5	16	8145	145	2226	5774	0.503448	0.474843	0.490128	0	12	0.332648	-0.450164	-0.898611	-0.850182
270	NM_014600	30845//EHD3	6	3906	608	1608	1690	0.702303	0.583955	0.489941	0	3	0.268004	-0.468201	-0.898533	-0.922182
271	NM_015338	171023//ASXL1	12	7039	432	4626	1981	0.793981	0.538046	0.468955	0	6	0.205241	-0.408661	-0.89848	-0.832686
272	NM_004973	3720//JARID2	18	6097	565	3741	1791	0.444248	0.560545	0.397543	1	8	0.278973	-0.452834	-0.898415	-0.927746
273	NM_001142648	56681//SAR1A	8	3071	203	597	2271	0.546798	0.443886	0.385733	0	4	0.178205	-0.458358	-0.898377	-0.834133
274	NM_018981	54431//DNAJC10	24	4193	415	2382	1396	0.522892	0.388329	0.328797	0	7	0.19069	-0.38682	-0.898234	-0.915426
275	NM_016453	51517//NCKIPSD	13	2962	94	2169	699	0.787234	0.610881	0.560801	0	0	0.212085	-0.424264	-0.898224	-0.903361
276	NM_015012	440026//TMEM41B	7	3973	327	876	2770	0.700306	0.407534	0.36065	1	14	0.296927	-0.48027	-0.897995	-0.704148
277	NM_014652	9670//IPO13	20	4027	795	2892	340	0.679245	0.566044	0.555882	0	0	0.235132	-0.393137	-0.897856	-0.918293
278	NM_015470	26056//RAB11FIP5	5	4342	241	1962	2139	0.813278	0.647808	0.542309	0	0	0.270009	-0.333304	-0.897763	-0.907316
279	NM_005124	9972//NUP153	22	5687	200	4428	1059	0.735	0.441509	0.33711	1	3	0.226122	-0.43996	-0.897692	-0.88585
280	NM_006293	7301//TYRO3	19	3971	236	2673	1062	0.826271	0.594837	0.555556	0	0	0.20273	-0.413216	-0.897584	-0.911591
281	NM_022465	64375//IKZF4	8	5451	589	1758	3104	0.599321	0.586462	0.454897	1	3	0.223764	-0.444192	-0.897465	-0.747758
282	NM_020141	56900//TMEM167B	3	2750	92	225	2433	0.695652	0.457778	0.373613	0	6	0.177891	-0.467054	-0.897427	-0.677016
283	NM_138423	113201//CASC4	10	3985	319	1311	2355	0.69906	0.470633	0.333333	1	8	0.199108	-0.451474	-0.897307	-0.917247
284	NM_014730	9761//MLEC	5	6349	151	879	5319	0.741722	0.562002	0.476217	0	4	0.261656	-0.442683	-0.89729	-0.621199
285	NM_001007026	1822//ATN1	10	4351	237	3573	541	0.561181	0.632802	0.573013	0	1	0.122459	-0.433334	-0.897227	-0.800266
286	NM_004939	1653//DDX1	26	2741	313	2223	205	0.670927	0.423302	0.292683	0	2	0.23542	-0.381782	-0.897148	-0.943143
287	NM_014851	9903//KLHL21	4	4487	52	1794	2641	0.730769	0.686176	0.56418	0	4	0.258527	-0.422119	-0.897144	-0.808615
288	NM_002911	5976//UPF1	24	5345	275	3357	1713	0.781818	0.6056	0.575015	0	3	0.216679	-0.48284	-0.897116	-0.945067
289	NM_012398	23396//PIP5K1C	18	5082	89	2007	2986	0.831461	0.638764	0.628265	1	2	0.217619	-0.453369	-0.897102	-0.890189
290	NM_001206938	9747//FAM115A	9	5730	173	2760	2797	0.612717	0.547826	0.372542	0	8	0.400419	-0.394269	-0.897008	-0.879642
291	NM_001010924	221061//FAM171A1	8	3950	7	2673	1270	0.857143	0.567153	0.437795	1	1	0.237046	-0.379532	-0.896792	-0.929417
292	NM_021033	5911//RAP2A	2	4358	250	552	3556	0.848	0.552536	0.339989	0	9	0.241664	-0.345926	-0.896579	-0.779801
293	NM_015458	66036//MTMR9	10	7405	398	1650	5357	0.753769	0.472727	0.37073	1	16	0.31428	-0.396014	-0.896482	-0.880938
294	NM_015375	25778//DSTYK	13	7909	64	2790	5055	0.78125	0.530466	0.430663	2	7	0.330693	-0.399767	-0.896437	-0.866095
295	NM_153688	162239//ZFP1	4	3288	164	1224	1900	0.670732	0.41585	0.344737	1	5	0.184062	-0.402237	-0.896227	-0.77457
296	NM_001134224	3631//INPP4A	26	6752	393	2934	3425	0.676845	0.548398	0.394453	0	10	0.287358	-0.3691	-0.89615	-0.930385
297	NM_006415	10558//SPTLC1	15	2780	38	1422	1320	0.631579	0.445851	0.330303	1	4	0.13956	-0.452817	-0.896046
298	NM_004869	9525//VPS4B	11	3378	260	1335	1783	0.634615	0.431461	0.335951	2	5	0.148327	-0.485085	-0.895905	-0.909711
299	NM_017590	23264//ZC3H7B	23	5868	216	2934	2718	0.564815	0.607021	0.576159	1	2	0.150429	-0.350795	-0.89572	-0.894418
300	NM_002254	3797//KIF3C	8	5431	657	2382	2392	0.681887	0.596977	0.492475	0	4	0.240615	-0.413895	-0.895657	-0.923563
301	NM_173872	1182//CLCN3	14	6282	559	2601	3122	0.504472	0.434448	0.363549	0	7	0.196687	-0.413794	-0.895637	-0.49515
302	NM_018375	55334//SLC39A9	7	5423	702	924	3797	0.535613	0.503247	0.398999	0	8	0.33735	-0.491022	-0.895367	-0.907852
303	NM_001145928	79595//SAP130	21	4173	132	3252	789	0.810606	0.533518	0.453739	0	2	0.242041	-0.428239	-0.89527	-0.914712
304	NM_016107	51663//ZFR	20	4715	80	3225	1410	0.675	0.460775	0.312057	0	6	0.241854	-0.360135	-0.895196	-0.929885
305	NM_018715	55920//RCC2	13	4122	218	1569	2335	0.53211	0.599745	0.501927	0	5	0.270173	-0.474336	-0.894989	-0.893003
306	NM_005400	5581//PRKCE	15	5520	197	2214	3109	0.690355	0.546522	0.402059	1	7	0.2826	-0.39717	-0.894838	-0.925146
307	NM_024835	79893//GGNBP2	14	2845	316	2094	435	0.705696	0.430277	0.34023	0	4	0.194156	-0.403319	-0.89478	-0.927096
308	NM_057169	9815//GIT2	20	5621	165	2280	3176	0.745455	0.503509	0.448363	0	5	0.27379	-0.380287	-0.894773	-0.782092
309	NM_002893	5931//RBBP7	12	2019	358	1278	383	0.684358	0.43975	0.35248	0	1	0.174663	-0.385762	-0.894757	-0.888018
310	NM_001144	267//AMFR	14	3600	211	1932	1457	0.838863	0.546584	0.444063	0	2	0.197653	-0.385412	-0.894684	-0.917616
311	NM_001017405	10296//MAEA	9	2189	30	1191	968	0.6	0.597817	0.498967	0	0	0.11906	-0.516268	-0.894621	-0.872432
312	NM_001204517	22920//KIFAP3	20	4106	1500	2259	347	0.364	0.392652	0.345821	0	1	0.292677	-0.409901	-0.894348	-0.922519
313	NM_198273	116068//LYSMD3	3	4260	148	921	3191	0.628378	0.386536	0.298652	1	21	0.182451	-0.412663	-0.894307	-0.732682
314	NM_012406	11108//PRDM4	12	4187	437	2406	1344	0.716247	0.480881	0.418155	0	7	0.194249	-0.405434	-0.894259	-0.896764
315	NM_138473	6667//SP1	6	7657	97	2358	5202	0.701031	0.534351	0.404075	0	9	0.271268	-0.484825	-0.894225	-0.654441
316	NM_000786	1595//CYP51A1	10	3208	162	1530	1516	0.666667	0.443137	0.360818	0	5	0.22376	-0.475255	-0.894222	-0.869304
317	NM_006390	10526//IPO8	25	5341	348	3114	1879	0.652299	0.4149	0.3752	0	2	0.291692	-0.456567	-0.894154	-0.937497
318	NM_001003800	23299//BICD2	7	6416	57	2568	3791	0.754386	0.625	0.478238	0	2	0.260654	-0.408007	-0.894146	-0.848822
319	NM_002827	5770//PTPN1	10	3316	174	1308	1834	0.706897	0.506881	0.495638	1	6	0.225983	-0.385491	-0.894143	-0.8922
320	NM_005392	5253//PHF2	22	5349	147	3291	1911	0.918367	0.579155	0.479853	1	3	0.177159	-0.454028	-0.894135	-0.919731
321	NM_002840	5792//PTPRF	34	7733	340	5724	1669	0.726471	0.609888	0.513481	0	0	0.274147	-0.437191	-0.894093	-0.958584
322	NM_032458	84295//PHF6	10	4762	202	1098	3462	0.549505	0.397086	0.3368	0	10	0.234179	-0.406336	-0.893996	-0.845813
323	NM_003826	8774//NAPG	12	3715	227	939	2549	0.682819	0.447284	0.34131	1	12	0.225862	-0.391959	-0.893881	-0.884246
324	NM_018358	55324//ABCF3	21	2572	133	2130	309	0.684211	0.564789	0.595469	0	0	0.172357	-0.444202	-0.893823	-0.883991
325	NM_173510	150275//CCDC117	5	3985	176	840	2969	0.715909	0.514286	0.371842	0	8	0.260321	-0.39874	-0.893748	-0.79345
326	NM_003129	6713//SQLE	11	2989	926	1725	338	0.586393	0.438841	0.292899	2	3	0.261084	-0.401055	-0.893706	-0.94705
327	NM_012343	23530//NNT	22	4678	255	3261	1162	0.478431	0.474088	0.313253	0	1	0.22417	-0.420515	-0.893704	-0.928648
328	NM_024779	79837//PIP4K2C	10	3219	131	1266	1822	0.717557	0.529226	0.461032	0	1	0.1785	-0.351455	-0.893662	-0.911446
329	NM_015540	26015//RPAP1	25	4671	124	4182	365	0.637097	0.601626	0.468493	0	1	0.218739	-0.421282	-0.893577	-0.899822
330	NM_018215	55228//PNMAL1	3	3696	306	1320	2070	0.650327	0.570455	0.458454	0	0	0.253639	-0.452593	-0.893567	-0.949371
331	NM_000122	2071//ERCC3	15	2750	95	2349	306	0.684211	0.510856	0.421569	1	2	0.161672	-0.4183	-0.89353	-0.871383
332	NM_020933	57693//ZNF317	7	4075	305	1788	1982	0.593443	0.546421	0.450555	0	2	0.198057	-0.444114	-0.893438	-0.801755
333	NM_001102398	10236//HNRNPR	11	2741	159	1911	671	0.660377	0.466771	0.314456	2	1	0.163078	-0.403321	-0.893391	-0.898557
334	NM_024948	80013//FAM188A	15	2375	221	1338	816	0.615385	0.416293	0.305147	1	7	0.206963	-0.44192	-0.893358	-0.871157
335	NM_006055	10314//LANCL1	10	4602	164	1200	3238	0.646341	0.473333	0.351452	0	15	0.257821	-0.343121	-0.893238	-0.897685
336	NM_014757	9794//MAML1	5	5723	263	3051	2409	0.802281	0.606359	0.463678	1	2	0.238143	-0.461394	-0.893228	-0.761728
337	NM_001198801	8672//EIF4G3	35	6515	622	4866	1027	0.643087	0.466091	0.333982	1	7	0.203096	-0.345442	-0.893114	-0.930709
338	NM_020850	57610//RANBP10	14	5305	116	1863	3326	0.681034	0.585615	0.51804	0	6	0.193848	-0.438563	-0.893098	-0.732405
339	NM_001038628	8706//B3GALNT1	8	3641	769	996	1876	0.56827	0.409639	0.331023	0	8	0.162542	-0.395422	-0.892986	-0.865341
340	NM_001256054	203228//C9orf72	11	3339	202	1446	1691	0.544554	0.407331	0.329391	0	7	0.186957	-0.445626	-0.892934	-0.84495
341	NM_053024	5217//PFN2	3	2106	98	423	1585	0.826531	0.510638	0.384858	0	6	0.187861	-0.44879	-0.892893	-0.820583
342	NM_003286	7150//TOP1	21	3733	246	2298	1189	0.711382	0.431245	0.342304	0	4	0.17859	-0.403847	-0.892812	-0.877
343	NM_014106	54989//ZNF770	3	5448	354	2076	3018	0.539548	0.369461	0.338304	0	15	0.350554	-0.413314	-0.89281	-0.828387
344	NM_006618	10765//KDM5B	27	6383	116	4635	1632	0.698276	0.478101	0.392157	0	3	0.262395	-0.434842	-0.892772	-0.927249
345	NM_001042537	10479//SLC9A6	16	4727	76	2106	2545	0.776316	0.473409	0.376031	3	10	0.3219	-0.485527	-0.892702	-0.925199
346	NM_017921	55666//NPLOC4	17	4381	182	1827	2372	0.818681	0.522715	0.576307	0	1	0.204985	-0.446856	-0.892663	-0.813627
347	NM_002850	5802//PTPRS	38	7347	234	5847	1266	0.75641	0.623397	0.530806	0	0	0.305209	-0.399463	-0.892634	-0.947575
348	NM_007283	11343//MGLL	8	4642	564	942	3136	0.62234	0.575372	0.557079	0	4	0.198008	-0.422515	-0.892493	-0.918233
349	NM_007067	11143//KAT7	15	3646	216	1836	1594	0.689815	0.461874	0.460477	0	1	0.235022	-0.416373	-0.892479	-0.910489
350	NM_020383	7511//XPNPEP1	21	2539	120	2001	418	0.783333	0.511244	0.399522	0	1	0.253406	-0.442396	-0.892458	-0.901028
351	NM_004725	9184//BUB3	8	2764	242	987	1535	0.61157	0.48227	0.337459	1	7	0.159235	-0.456551	-0.892427	-0.816949
352	NM_016231	51701//NLK	11	3538	212	1584	1742	0.391509	0.481692	0.343858	2	6	0.169129	-0.382746	-0.892342	-0.920167
353	NM_006052	10311//DSCR3	8	3251	238	894	2119	0.689076	0.505593	0.456347	0	5	0.162004	-0.45246	-0.892321	-0.823479
354	NM_007030	11076//TPPP	4	6022	122	660	5240	0.795082	0.634848	0.586832	0	4	0.180265	-0.37635	-0.892289	-0.859184
355	NM_005895	2802//GOLGA3	24	9252	559	4497	4196	0.618962	0.592395	0.474261	1	11	0.31166	-0.409549	-0.892283	-0.914456
356	NM_003682	8567//MADD	36	6016	191	4944	881	0.623037	0.530138	0.577753	1	1	0.296549	-0.445425	-0.892279	-0.907772
357	NM_004996	4363//ABCC1	31	6563	175	4596	1792	0.874286	0.565057	0.477121	0	2	0.303505	-0.440988	-0.892235
358	NM_016258	51441//YTHDF2	5	3060	497	1740	823	0.708249	0.482759	0.349939	0	0	0.229167	-0.423716	-0.892229	-0.843453
359	NM_005828	10238//DCAF7	8	6354	217	1029	5108	0.672811	0.533528	0.466719	0	6	0.21315	-0.40233	-0.891983	-0.849718
360	NM_207113	84255//SLC37A3	15	3311	166	1485	1660	0.614458	0.478788	0.408434	1	5	0.195691	-0.472086	-0.891983	-0.923347
361	NM_000859	3156//HMGCR	20	4582	156	2667	1759	0.608974	0.43907	0.35759	0	4	0.237659	-0.454836	-0.891866	-0.945431
362	NM_030782	81037//CLPTM1L	17	2147	46	1617	484	0.934783	0.549165	0.497934	0	0	0.187355	-0.433424	-0.891639	-0.897319
363	NM_015635	26130//GAPVD1	27	6889	160	4464	2265	0.675	0.453853	0.38234	1	7	0.290409	-0.458736	-0.891635	-0.856426
364	NM_001199160	10869//USP19	27	4864	319	4260	285	0.673981	0.589906	0.578947	0	0	0.197519	-0.432898	-0.89149	-0.811948
365	NM_001044723	1456//CSNK1G3	14	4461	719	1368	2374	0.567455	0.402047	0.324347	1	9	0.23721	-0.425948	-0.891489	-0.910649
366	NM_181784	200734//SPRED2	6	4442	535	1257	2650	0.702804	0.572792	0.436226	3	5	0.219221	-0.463959	-0.891431	-0.842235
367	NM_014712	9739//SETD1A	19	6447	686	5124	637	0.625364	0.626464	0.601256	1	1	0.2265	-0.452988	-0.891348	-0.773452
368	NM_020854	57614//KIAA1468	29	5454	215	3651	1588	0.651163	0.451109	0.324307	0	8	0.290539	-0.434372	-0.891045	-0.907323
369	NM_001122964	57223//SMEK2	17	4458	375	2550	1533	0.648	0.391373	0.341161	1	4	0.236301	-0.391535	-0.890992	-0.892268
370	NM_001082968	146691//TOM1L2	15	5808	157	1524	4127	0.694268	0.5479	0.593894	0	3	0.18164	-0.479818	-0.890922
371	NM_020338	57178//ZMIZ1	25	7555	572	3204	3779	0.692308	0.618914	0.524742	2	5	0.292606	-0.442189	-0.890701	-0.906939
372	NM_012308	22992//KDM2A	21	7377	864	3489	3024	0.681713	0.522786	0.496032	1	3	0.271721	-0.35542	-0.890268	-0.829139
373	NM_000918	5034//P4HB	11	2578	197	1527	854	0.786802	0.562541	0.576112	0	0	0.168571	-0.485851	-0.890124	-0.93535
374	NM_004687	9110//MTMR4	19	5829	110	3588	2131	0.7	0.531773	0.405443	0	7	0.261721	-0.422719	-0.890096	-0.952224
375	NM_007011	11057//ABHD2	15	9133	918	1278	6937	0.529412	0.529734	0.458844	0	9	0.29297	-0.461096	-0.889843	-0.837144
376	NM_001190457	10391//CORO2B	12	3613	354	1428	1831	0.553672	0.568627	0.539596	0	1	0.21223	-0.418616	-0.889776	-0.925521
377	NM_021627	59343//SENP2	17	3194	171	1770	1253	0.660819	0.436723	0.406225	0	6	0.159185	-0.345182	-0.889548	-0.865385
378	NM_144628	128637//TBC1D20	8	4456	138	1212	3106	0.818841	0.54703	0.482292	2	2	0.145847	-0.408715	-0.889354	-0.882457
379	NM_020131	56893//UBQLN4	11	3507	24	1806	1677	0.958333	0.60299	0.499106	1	1	0.234606	-0.319764	-0.889329	-0.886967
380	NM_032558	84641//HIATL1	12	3298	269	1521	1508	0.773234	0.507561	0.35809	0	4	0.230952	-0.448444	-0.889293	-0.880099
381	NM_001257180	6575//SLC20A2	11	3994	694	1959	1341	0.414986	0.553854	0.446682	3	1	0.215486	-0.483964	-0.889282	-0.887363
382	NM_001077619	137886//UBXN2B	8	5068	122	996	3950	0.737705	0.433735	0.377215	1	11	0.305908	-0.374435	-0.88928	-0.760765
383	NM_014892	22828//SCAF8	20	5004	523	3816	665	0.745698	0.446279	0.312782	0	0	0.259721	-0.426777	-0.889229	-0.932364
384	NM_015050	23070//FTSJD2	24	4124	253	2508	1363	0.727273	0.515949	0.541453	0	0	0.171863	-0.439608	-0.889091	-0.892667
385	NM_018120	55156//ARMC1	7	3042	255	849	1938	0.596078	0.440518	0.321465	0	4	0.170008	-0.441922	-0.88889	-0.760823
386	NM_133372	96459//FNIP1	18	6614	142	3501	2971	0.697183	0.427878	0.328172	5	8	0.313632	-0.411017	-0.888743	-0.877836
387	NM_004741	9221//NOLC1	13	3936	235	2100	1601	0.621277	0.528571	0.390381	0	1	0.177971	-0.384612	-0.888634	-0.961094
388	NM_006029	9240//PNMA1	1	2643	786	1062	795	0.693384	0.544256	0.387421	0	2	0.232187	-0.410469	-0.888416
389	NM_001198868	823//CAPN1	22	3062	196	2145	720	0.744898	0.595804	0.629167	0	0	0.191551	-0.476333	-0.888141	-0.823545
390	NM_012393	5198//PFAS	28	5385	141	4017	1227	0.546099	0.614638	0.479218	0	0	0.210217	-0.397576	-0.888082	-0.842682
391	NM_001170464	5128//CDK17	16	4713	632	1572	2509	0.713608	0.409669	0.33599	0	9	0.228805	-0.340677	-0.888063	-0.865293
392	NM_001079537	122553//TRAPPC6B	6	3351	335	477	2539	0.585075	0.408805	0.335171	1	10	0.288833	-0.425062	-0.887918	-0.877791
393	NM_001193523	79567//FAM65A	22	4231	186	3720	325	0.66129	0.609677	0.52	0	1	0.1689	-0.448863	-0.887839	-0.845244
394	NM_017727	54867//TMEM214	17	3040	110	2070	860	0.8	0.57971	0.532558	0	0	0.175582	-0.472583	-0.88758	-0.870884
395	NM_015062	23082//PPRC1	14	5338	39	4995	304	0.666667	0.576577	0.407895	0	0	0.229002	-0.462307	-0.88755	-0.62898
396	NM_005625	6386//SDCBP	9	2167	150	897	1120	0.693333	0.41806	0.340179	0	2	0.157566	-0.441653	-0.887548	-0.884193
397	NM_015713	50484//RRM2B	9	4932	244	1056	3632	0.737705	0.414773	0.324339	2	22	0.250965	-0.370933	-0.887528	-0.855097
398	NM_001040202	152559//PAQR3	6	3739	204	936	2599	0.828431	0.455128	0.312813	2	8	0.19049	-0.385668	-0.887394	-0.834678
399	NM_017895	55661//DDX27	21	2695	61	2391	243	0.639344	0.533668	0.395062	0	0	0.19845	-0.449745	-0.887387	-0.785235
400	NM_015294	4591//TRIM37	24	4516	444	2895	1177	0.693694	0.438687	0.357689	0	3	0.263919	-0.43748	-0.887354	-0.957338
401	NM_015626	26118//WSB1	9	2832	316	1266	1250	0.626582	0.443128	0.3456	2	6	0.139603	-0.446533	-0.887342	-0.906513
402	NM_145185	5609//MAP2K7	11	3372	65	1260	2047	0.8	0.615079	0.627259	0	1	0.1889	-0.520316	-0.887281	-0.817919
403	NM_001008390	8545//CGGBP1	4	4539	512	504	3523	0.519531	0.470238	0.325007	1	7	0.218596	-0.357756	-0.88727	-0.804807
404	NM_001440	2137//EXTL3	7	6172	593	2760	2819	0.456998	0.565942	0.546648	1	4	0.282084	-0.385842	-0.887237	-0.925064
405	NM_144997	201163//FLCN	14	3686	504	1740	1442	0.662698	0.596552	0.481276	0	2	0.159209	-0.39872	-0.8872	-0.897641
406	NM_001029882	27245//AHDC1	7	6496	969	4812	715	0.649123	0.666043	0.441958	2	2	0.213841	-0.421052	-0.88717	-0.656397
407	NM_015210	23255//SOGA2	17	6092	142	4761	1189	0.478873	0.609536	0.406224	1	1	0.325452	-0.410541	-0.887093	-0.929814
408	NM_007198	11212//PROSC	8	2569	77	828	1664	0.766234	0.528986	0.403245	0	4	0.0917902	-0.482108	-0.886974	-0.844865
409	NM_020240	56990//CDC42SE2	6	3656	612	255	2789	0.493464	0.482353	0.367874	0	6	0.209374	-0.454615	-0.886902	-0.91215
410	NM_002285	3899//AFF3	24	8137	236	3681	4220	0.648305	0.558001	0.412796	0	9	0.359519	-0.373272	-0.886656	-0.916144
411	NM_015475	25940//FAM98A	8	2745	74	1557	1114	0.594595	0.499679	0.352783	0	3	0.189869	-0.43466	-0.886592	-0.902629
412	NM_001193582	4897//NRCAM	31	6406	486	3636	2284	0.504115	0.455996	0.337128	1	4	0.370563	-0.486356	-0.886493	-0.934916
413	NM_021623	59339//PLEKHA2	13	5640	234	1278	4128	0.692308	0.539124	0.414729	0	4	0.352397	-0.336186	-0.886448
414	NM_018181	55205//ZNF532	11	6464	547	3906	2011	0.468007	0.502816	0.369965	4	7	0.163931	-0.444821	-0.88643	-0.857407
415	NM_033198	94005//PIGS	12	2873	373	1668	832	0.640751	0.568345	0.498798	0	0	0.233228	-0.435106	-0.886375	-0.932279
416	NM_021648	23270//TSPYL4	1	4131	90	1245	2796	0.6	0.574297	0.430258	0	5	0.277164	-0.431604	-0.886311
417	NM_016831	8863//PER3	21	6203	175	3606	2422	0.651429	0.511925	0.3654	1	6	0.195723	-0.411422	-0.886283	-0.790489
418	NM_017761	55629//PNRC2	3	2414	412	420	1582	0.541262	0.4	0.336283	1	3	0.108521	-0.445972	-0.886215	-0.723089
419	NM_002660	5335//PLCG1	32	5205	121	3876	1208	0.793388	0.568111	0.527318	0	1	0.173641	-0.438002	-0.886204	-0.932431
420	NM_020853	57613//KIAA1467	13	4711	23	1869	2819	0.826087	0.528625	0.422136	1	7	0.339264	-0.456632	-0.886098	-0.920947
421	NM_015634	26128//KIAA1279	7	2545	112	1866	567	0.571429	0.470525	0.312169	0	0	0.204487	-0.390441	-0.88607	-0.903263
422	NM_014333	23705//CADM1	10	4307	129	1329	2849	0.666667	0.51994	0.362583	0	9	0.206697	-0.483627	-0.885832	-0.840692
423	NM_015091	23116//FAM179B	19	6242	209	5163	870	0.62201	0.432113	0.293103	0	2	0.338405	-0.4014	-0.885814	-0.927712
424	NM_001099412	7994//KAT6A	18	9285	544	6015	2726	0.461397	0.493101	0.365737	1	3	0.242342	-0.436839	-0.885796	-0.747709
425	NM_021215	58490//RPRD1B	7	3872	402	981	2489	0.689055	0.494393	0.421454	0	6	0.2069	-0.42616	-0.8857	-0.847788
426	NM_181521	146223//CMTM4	4	8117	182	627	7308	0.879121	0.585327	0.458402	0	13	0.297934	-0.457722	-0.885686	-0.711634
427	NM_001135586	134553//C5orf24	2	5083	248	567	4268	0.741935	0.4903	0.326851	1	27	0.270807	-0.324711	-0.885673	-0.685208
428	NM_005723	10098//TSPAN5	8	3397	435	807	2155	0.754023	0.446097	0.442227	0	1	0.249487	-0.393823	-0.8856	-0.937882
429	NM_003588	8450//CUL4B	22	5349	437	2742	2170	0.469108	0.39752	0.349309	0	7	0.284429	-0.355099	-0.885576	-0.941539
430	NM_000276	4952//OCRL	24	5154	165	2706	2283	0.751515	0.457132	0.432326	0	5	0.311654	-0.439694	-0.885498	-0.891954
431	NM_133452	125950//RAVER1	13	3592	80	2271	1241	0.6875	0.677675	0.571313	0	0	0.212865	-0.469967	-0.885342	-0.83576
432	NM_017741	54876//DCAF16	3	4548	1061	651	2836	0.489161	0.445469	0.401269	1	3	0.145193	-0.403794	-0.885328	-0.690518
433	NM_001420	1995//ELAVL3	7	4682	380	1104	3198	0.765789	0.598732	0.549093	0	9	0.2248	-0.494328	-0.885274	-0.878797
434	NM_001134296	10947//AP3M2	10	3670	291	1257	2122	0.635739	0.469372	0.426484	0	2	0.209187	-0.368782	-0.885196	-0.939887
435	NM_003618	8491//MAP4K3	34	4113	91	2685	1337	0.846154	0.405214	0.288706	3	9	0.285315	-0.500742	-0.885171	-0.908234
436	NM_014674	9695//EDEM1	12	6153	132	1974	4047	0.712121	0.540527	0.400791	1	6	0.31339	-0.410982	-0.885115	-0.859117
437	NM_005374	4355//MPP2	13	4412	305	1659	2448	0.659016	0.606389	0.552696	0	2	0.176456	-0.384701	-0.885036	-0.916059
438	NM_022900	64921//CASD1	18	3879	227	2394	1258	0.797357	0.375522	0.310811	3	7	0.302349	-0.435348	-0.884996	-0.909921
439	NM_023015	65123//INTS3	30	4482	544	3129	809	0.610294	0.528284	0.514215	0	0	0.206713	-0.415076	-0.884892	-0.937385
440	NM_030796	81552//VOPP1	5	2944	183	519	2242	0.846995	0.61657	0.49777	0	3	0.231491	-0.432802	-0.884681	-0.706989
441	NM_017721	54862//CC2D1A	29	3640	299	2856	485	0.73913	0.631303	0.672165	0	0	0.215842	-0.512568	-0.884574	-0.877692
442	NM_138300	90780//PYGO2	3	3180	206	1221	1753	0.728155	0.630631	0.507131	0	1	0.220264	-0.406593	-0.884573	-0.704019
443	NM_144600	123811//FOPNL	5	2250	5	525	1720	0.2	0.40381	0.37093	1	7	0.150436	-0.438266	-0.884559	-0.742372
444	NM_018210	55739//CARKD	10	2738	91	1173	1474	0.637363	0.589088	0.507463	0	2	0.171887	-0.450062	-0.884481	-0.92725
445	NM_030581	79726//WDR59	26	3663	102	2925	636	0.794118	0.535043	0.465409	1	1	0.189697	-0.46188	-0.884458	-0.86323
446	NM_001031806	224//ALDH3A2	11	3823	221	1527	2075	0.714932	0.452521	0.422169	0	2	0.131949	-0.372045	-0.884408	-0.885148
447	NM_177457	66004//LYNX1	4	4949	628	351	3970	0.590764	0.632479	0.628967	0	1	0.224313	-0.397586	-0.884396	-0.647923
448	NM_023079	65264//UBE2Z	7	3126	135	1065	1926	0.725926	0.584977	0.493769	1	5	0.204576	-0.437155	-0.884334	-0.926932
449	NM_015073	23094//SIPA1L3	22	7983	509	5346	2128	0.650295	0.639169	0.5625	0	3	0.249641	-0.47811	-0.884091	-0.866544
450	NM_001042646	22906//TRAK1	16	5231	216	2862	2153	0.523148	0.571279	0.438922	1	7	0.186758	-0.419797	-0.883993	-0.916606
451	NM_032999	2969//GTF2I	35	4529	370	2997	1162	0.767568	0.444111	0.416523	0	1	0.357637	-0.493413	-0.883916	-0.444556
452	NM_005493	10048//RANBP9	14	3113	59	2190	864	0.677966	0.513699	0.336806	0	7	0.290218	-0.445274	-0.883897	-0.963007
453	NM_025250	80727//TTYH3	14	4822	187	1572	3063	0.855615	0.669211	0.628795	0	1	0.177858	-0.466333	-0.883818	-0.883296
454	NM_005839	10250//SRRM1	17	3934	224	2715	995	0.763393	0.503867	0.325628	0	3	0.156078	-0.465631	-0.883759	-0.876573
455	NM_015466	25930//PTPN23	25	5263	96	4911	256	0.760417	0.623702	0.535156	0	0	0.21642	-0.43198	-0.883689	-0.821391
456	NM_003146	6749//SSRP1	17	2819	267	2130	422	0.726592	0.514554	0.490521	0	1	0.175811	-0.406829	-0.883666	-0.897868
457	NM_001130955	23370//ARHGEF18	20	5741	253	3522	1966	0.422925	0.616979	0.592574	0	0	0.22564	-0.463487	-0.883657	-0.877048
458	NM_012395	5218//CDK14	14	4953	144	1356	3453	0.409722	0.45944	0.379091	1	7	0.276968	-0.448591	-0.883618	-0.899961
459	NM_001161766	191//AHCY	10	2371	387	1215	769	0.635659	0.584362	0.486346	0	0	0.223101	-0.370498	-0.883605	-0.939113
460	NM_001128616	50650//ARHGEF3	10	4055	604	1599	1852	0.432119	0.494059	0.390389	3	4	0.216006	-0.403175	-0.883538	-0.88422
461	NM_016544	51277//DNAJC27	7	4992	190	822	3980	0.747368	0.447689	0.40201	0	7	0.245441	-0.408577	-0.883526	-0.773335
462	NM_006734	3097//HIVEP2	10	9724	743	7341	1640	0.449529	0.491895	0.360976	2	4	0.291535	-0.374913	-0.883492	-0.892174
463	NM_012062	10059//DNM1L	20	4612	161	2211	2240	0.720497	0.424242	0.375893	1	9	0.189463	-0.384534	-0.883438	-0.957955
464	NM_015833	104//ADARB1	12	7027	435	2226	4366	0.666667	0.552111	0.508933	0	5	0.291756	-0.361804	-0.883435	-0.857668
465	NM_015226	23274//CLEC16A	23	6891	230	3162	3499	0.730435	0.546806	0.547299	1	7	0.246605	-0.405824	-0.883373	-0.819455
466	NM_020310	4335//MNT	6	4842	252	1749	2841	0.607143	0.657519	0.584301	1	0	0.214198	-0.416703	-0.883048	-0.772592
467	NM_020795	57555//NLGN2	7	4642	73	2508	2061	0.739726	0.661085	0.579816	1	0	0.307832	-0.352143	-0.882943	-0.934441
468	NM_033083	85403//EAF1	6	4488	223	807	3458	0.686099	0.520446	0.41151	1	11	0.204998	-0.379876	-0.882798	-0.889
469	NM_003105	6653//SORL1	48	10973	129	6645	4199	0.790698	0.524153	0.392951	2	11	0.452231	-0.439099	-0.882734	-0.892858
470	NM_002569	5045//FURIN	16	4180	216	2385	1579	0.708333	0.626415	0.599113	0	2	0.16304	-0.454234	-0.882709	-0.902029
471	NM_001010854	145567//TTC7B	20	3434	122	2532	780	0.901639	0.550158	0.419231	0	4	0.192475	-0.371019	-0.88268	-0.933705
472	NM_001178111	192683//SCAMP5	8	3490	270	708	2512	0.696296	0.55226	0.558917	0	2	0.268325	-0.446076	-0.882655	-0.87291
473	NM_002860	5832//ALDH18A1	18	3463	242	2388	833	0.644628	0.510888	0.417767	0	2	0.226686	-0.490216	-0.882617	-0.958209
474	NM_001080424	23135//KDM6B	22	6704	376	5049	1279	0.630319	0.642107	0.549648	1	3	0.228729	-0.415695	-0.882564	-0.741856
475	NM_153816	57231//SNX14	29	3504	193	2841	470	0.751295	0.38578	0.268085	1	1	0.231446	-0.454423	-0.882543	-0.90435
476	NM_032846	84932//RAB2B	8	2928	101	651	2176	0.574257	0.483871	0.407169	1	3	0.253478	-0.429725	-0.882379	-0.756725
477	NM_001104595	55007//FAM118A	10	3240	616	1074	1550	0.62987	0.532588	0.465806	0	0	0.266911	-0.399641	-0.882376	-0.849676
478	NM_017999	55072//RNF31	21	3556	249	3219	88	0.730924	0.60205	0.602273	0	0	0.198229	-0.436238	-0.882357	-0.7878
479	NM_152556	154743//C7orf60	5	3942	127	1218	2597	0.740157	0.430213	0.319985	0	13	0.265896	-0.407223	-0.882185	-0.867951
480	NM_018428	55813//UTP6	19	2065	83	1794	188	0.614458	0.43757	0.329787	0	0	0.256827	-0.424359	-0.88204	-0.65899
481	NM_012316	23633//KPNA6	14	7372	88	1611	5673	0.636364	0.49162	0.467654	0	10	0.34508	-0.428594	-0.882028	-0.857073
482	NM_014755	9792//SERTAD2	2	5548	297	945	4306	0.690236	0.561905	0.395262	2	13	0.277043	-0.430489	-0.881986	-0.584024
483	NM_152765	254778//C8orf46	6	3465	393	624	2448	0.465649	0.565705	0.390931	0	8	0.204633	-0.381239	-0.881952	-0.884448
484	NM_002973	6311//ATXN2	25	4702	162	3942	598	0.728395	0.541096	0.339465	0	5	0.287374	-0.378272	-0.881894	-0.575938
485	NM_006676	10868//USP20	25	4511	211	2745	1555	0.668246	0.604372	0.594855	0	0	0.235229	-0.441023	-0.881832	-0.932413
486	NM_001031690	9715//FAM131B	7	4377	144	1083	3150	0.826389	0.575254	0.544127	0	0	0.167045	-0.315249	-0.88178	-0.862745
487	NM_001660	378//ARF4	6	1740	348	543	849	0.646552	0.423573	0.334511	0	4	0.148082	-0.447224	-0.881465	-0.857463
488	NM_020170	56926//NCLN	15	3733	154	1692	1887	0.837662	0.644208	0.646529	0	1	0.185415	-0.431817	-0.881437	-0.881035
489	NM_032569	84656//GLYR1	16	3732	37	1662	2033	0.756757	0.527677	0.519921	0	1	0.136922	-0.382925	-0.881433	-0.863314
490	NM_020218	56970//ATXN7L3	12	3614	91	1065	2458	0.604396	0.517371	0.585842	1	2	0.11437	-0.451034	-0.881274	-0.750485
491	NM_138426	113263//GLCCI1	8	4793	608	1644	2541	0.743421	0.577859	0.344746	2	7	0.32891	-0.401762	-0.881194	-0.884913
492	NM_014946	6683//SPAST	17	5213	221	1851	3141	0.728507	0.47758	0.323782	1	7	0.256872	-0.434214	-0.881109	-0.862142
493	NM_139169	142940//TRUB1	8	3412	61	1050	2301	0.508197	0.477143	0.294654	1	18	0.195856	-0.459278	-0.880953	-0.85506
494	NM_024955	80020//FOXRED2	9	5010	132	2055	2822	0.727273	0.59708	0.499291	0	0	0.184365	-0.495418	-0.88093	-0.88878
495	NM_030627	80315//CPEB4	10	7769	1406	2190	4173	0.468706	0.487215	0.313923	0	18	0.348872	-0.383931	-0.880921	-0.876867
496	NM_033637	8945//BTRC	15	6164	148	1818	4198	0.709459	0.455996	0.444736	0	5	0.268573	-0.358373	-0.88091	-0.889932
497	NM_018023	55689//YEATS2	31	6506	195	4269	2042	0.748718	0.491918	0.509794	1	2	0.298896	-0.426505	-0.880848	-0.904348
498	NM_001005386	10097//ACTR2	10	3937	215	1200	2522	0.674419	0.423333	0.340603	1	13	0.157424	-0.371919	-0.880846	-0.845215
499	NM_003800	8732//RNGTT	16	4463	220	1794	2449	0.627273	0.42029	0.350755	1	14	0.253666	-0.427756	-0.880734	-0.894801
500	NM_144963	157769//FAM91A1	24	5324	61	2517	2746	0.836066	0.417561	0.310634	0	14	0.300552	-0.37497	-0.880709	-0.847484
501	NM_133171	63916//ELMO2	22	3682	210	2163	1309	0.590476	0.512714	0.495034	1	2	0.173807	-0.433288	-0.88068	-0.932761
502	NM_012235	22937//SCAP	23	4255	255	3840	160	0.698039	0.616146	0.53125	0	0	0.179815	-0.458977	-0.880667	-0.923861
503	NM_001162499	23066//CAND2	15	4592	49	3711	832	0.816327	0.625168	0.472356	0	1	0.267434	-0.425648	-0.880537	-0.518429
504	NM_015346	23503//ZFYVE26	42	9675	139	7620	1916	0.517986	0.538845	0.469729	0	1	0.290061	-0.442232	-0.880525
505	NM_014014	23020//SNRNP200	45	7219	132	6411	676	0.659091	0.524879	0.47929	0	1	0.243295	-0.433849	-0.880524	-0.926332
506	NM_015938	51068//NMD3	16	2728	119	1512	1097	0.571429	0.40873	0.309936	0	4	0.144967	-0.451823	-0.88052	-0.919205
507	NM_032809	84895//FAM73B	16	3587	186	1782	1619	0.655914	0.624018	0.613342	0	0	0.155152	-0.485572	-0.880453	-0.843916
508	NM_005650	6942//TCF20	5	7407	134	5883	1390	0.432836	0.520993	0.441727	0	5	0.254172	-0.398887	-0.880442	-0.845367
509	NM_001174129	4891//SLC11A2	16	4424	405	1686	2333	0.634568	0.483986	0.383626	0	9	0.208504	-0.447946	-0.880403	-0.905254
510	NM_012329	23531//MMD	7	2723	285	717	1721	0.782456	0.458856	0.323649	0	4	0.186701	-0.430498	-0.880307	-0.792519
511	NM_024923	23225//NUP210	40	7191	83	5664	1444	0.879518	0.592514	0.531856	1	1	0.333881	-0.503097	-0.880256
512	NM_013254	29110//TBK1	21	3087	159	2190	738	0.72327	0.374429	0.317073	2	1	0.22213	-0.48325	-0.880251	-0.891974
513	NM_012106	23568//ARL2BP	6	2100	242	492	1366	0.764463	0.428862	0.415813	0	2	0.153533	-0.426835	-0.880043	-0.895366
514	NM_014952	22893//BAHD1	7	4526	71	2343	2112	0.788732	0.632949	0.538352	0	3	0.21426	-0.406393	-0.879854	-0.91211
515	NM_003274	7109//TRAPPC10	23	6969	169	3780	3020	0.852071	0.518254	0.399007	4	12	0.170676	-0.289091	-0.879838	-0.893822
516	NM_007006	11051//NUDT21	7	4407	147	684	3576	0.646259	0.46345	0.342562	1	9	0.262274	-0.344967	-0.879836	-0.801152
517	NM_003169	6829//SUPT5H	29	3776	243	3264	269	0.62963	0.582721	0.509294	0	0	0.15712	-0.407641	-0.879764	-0.830491
518	NM_032182	23172//FAM175B	9	2992	45	1248	1699	0.622222	0.463141	0.357269	0	11	0.148077	-0.449008	-0.879601	-0.800748
519	NM_022151	64112//MOAP1	3	2417	370	1056	991	0.656757	0.493371	0.424823	0	4	0.184031	-0.402068	-0.879597	-0.726825
520	NM_005053	5886//RAD23A	9	1793	109	1092	592	0.770642	0.597985	0.523649	0	1	0.107936	-0.494882	-0.879502	-0.853058
521	NM_000351	412//STS	10	6377	245	1752	4380	0.506122	0.521119	0.393836	0	10	0.269206	-0.400555	-0.879431	-0.872552
522	NM_004807	9394//HS6ST1	2	3952	34	1236	2682	0.852941	0.665858	0.583147	1	4	0.245833	-0.418423	-0.879289	-0.672785
523	NM_003791	8720//MBTPS1	23	4346	502	3159	685	0.515936	0.518835	0.459854	0	1	0.253538	-0.460355	-0.879286	-0.947068
524	NM_005231	2017//CTTN	18	3281	206	1653	1422	0.61165	0.556564	0.516878	0	1	0.14459	-0.418004	-0.879222	-0.889311
525	NM_018206	55737//VPS35	17	3285	99	2391	795	0.737374	0.41698	0.344654	0	5	0.182201	-0.415282	-0.879159	-0.942824
526	NM_017755	54888//NSUN2	19	3372	381	2304	687	0.666667	0.486545	0.387191	0	1	0.273865	-0.462122	-0.879048	-0.919085
527	NM_198679	2889//RAPGEF1	24	6174	159	3288	2727	0.584906	0.563869	0.581591	0	4	0.164227	-0.425044	-0.878999	-0.921341
528	NM_001146705	8284//KDM5D	28	5581	288	4713	580	0.489583	0.528114	0.363793	0	0	0.239538	-0.413966	-0.878995
529	NM_005935	4299//AFF1	20	9378	407	3633	5338	0.702703	0.52436	0.38329	3	14	0.350611	-0.458869	-0.878987
530	NM_004711	9145//SYNGR1	4	4438	62	702	3674	0.887097	0.646724	0.590365	0	1	0.19211	-0.437643	-0.87892	-0.762458
531	NM_003968	9039//UBA3	18	2119	20	1392	707	0.55	0.422414	0.305516	0	4	0.163013	-0.419299	-0.878735	-0.893076
532	NM_001099220	643641//ZNF862	8	6897	192	3510	3195	0.765625	0.574644	0.558998	0	0	0.173775	-0.439345	-0.878514	-0.741929
533	NM_002077	2800//GOLGA1	23	4882	342	2304	2236	0.590643	0.491753	0.450805	1	4	0.175892	-0.404379	-0.878494	-0.75895
534	NM_138793	124583//CANT1	4	3535	495	1206	1834	0.612121	0.620232	0.523991	0	1	0.188771	-0.455189	-0.878474	-0.909139
535	NM_198243	140460//ASB7	6	4963	769	957	3237	0.612484	0.478579	0.376583	1	16	0.273705	-0.40139	-0.878458	-0.885427
536	NM_005973	5546//PRCC	7	2123	290	1476	357	0.627586	0.581301	0.495798	0	0	0.212893	-0.401834	-0.878303	-0.912104
537	NM_001243533	149420//PDIK1L	4	4344	347	1026	2971	0.613833	0.436647	0.325816	1	10	0.29169	-0.483324	-0.878234	-0.850335
538	NM_001142524	80823//BHLHB9	4	4085	639	1644	1802	0.510172	0.43674	0.372364	0	7	0.221784	-0.403029	-0.878206	-0.618808
539	NM_001076552	55902//ACSS2	19	3018	121	2145	752	0.68595	0.547786	0.503989	0	1	0.225899	-0.418986	-0.878176	-0.908881
540	NM_014023	22884//WDR37	14	4611	173	1485	2953	0.67052	0.538047	0.452421	1	4	0.209276	-0.516102	-0.877999	-0.903313
541	NM_020808	57568//SIPA1L2	21	6488	158	5169	1161	0.405063	0.521958	0.38932	0	5	0.28392	-0.520713	-0.877993	-0.963383
542	NM_033360	3845//KRAS	6	5421	181	570	4670	0.773481	0.382456	0.343255	1	17	0.26728	-0.407425	-0.877965	-0.897313
543	NM_012401	23654//PLXNB2	37	6335	93	5517	725	0.666667	0.629328	0.627586	0	0	0.24974	-0.537741	-0.877964	-0.9018
544	NM_020039	41//ASIC1	12	3994	296	1725	1973	0.797297	0.576812	0.547897	1	1	0.207409	-0.439169	-0.877926	-0.927729
545	NM_171998	116442//RAB39B	2	3483	279	642	2562	0.691756	0.515576	0.387198	0	4	0.235841	-0.408275	-0.87785	-0.71141
546	NM_003635	8509//NDST2	15	3996	804	2652	540	0.669154	0.550905	0.538889	0	0	0.195485	-0.377109	-0.877669	-0.858986
547	NM_001080475	389072//PLEKHM3	8	9807	490	2286	7031	0.540816	0.501312	0.436638	0	11	0.340049	-0.39852	-0.877614
548	NM_033396	85456//TNKS1BP1	12	5820	165	5190	465	0.775758	0.626204	0.526882	0	2	0.267983	-0.402966	-0.877579	-0.761993
549	NM_006565	10664//CTCF	12	3941	444	2184	1313	0.691441	0.490842	0.397563	1	2	0.200513	-0.36664	-0.877338	-0.933544
550	NM_007157	158586//ZXDB	1	5642	213	2412	3017	0.525822	0.604478	0.350348	0	10	0.374207	-0.360997	-0.877322
551	NM_001079673	22862//FNDC3A	26	6286	305	3597	2384	0.613115	0.428969	0.30495	0	9	0.306486	-0.406412	-0.877271	-0.924855
552	NM_001242397	5756//TWF1	10	3066	130	1074	1862	0.846154	0.395717	0.313641	0	9	0.217166	-0.45513	-0.877226	-0.83291
553	NM_000895	4048//LTA4H	19	2214	142	1836	236	0.577465	0.444444	0.25	0	1	0.170974	-0.459412	-0.877056	-0.903769
554	NM_006624	10771//ZMYND11	15	4317	341	1809	2167	0.59824	0.464345	0.326257	1	13	0.18185	-0.394584	-0.876979	-0.913686
555	NM_005857	10269//ZMPSTE24	10	3165	222	1428	1515	0.635135	0.403361	0.324752	0	6	0.199713	-0.476654	-0.876934	-0.914783
556	NM_015457	25921//ZDHHC5	12	4560	1256	2148	1156	0.482484	0.548417	0.467128	1	1	0.190193	-0.432241	-0.876916	-0.863757
557	NM_014706	9733//SART3	19	4370	235	2892	1243	0.47234	0.525242	0.418343	1	4	0.182686	-0.473067	-0.876896	-0.903642
558	NM_001244950	9806//SPOCK2	11	5446	445	1275	3726	0.573034	0.628235	0.568706	1	1	0.204867	-0.358697	-0.876819	-0.835171
559	NM_006626	10773//ZBTB6	2	4104	87	1275	2742	0.517241	0.404706	0.318381	0	16	0.230325	-0.387491	-0.876794	-0.436037
560	NM_007362	22916//NCBP2	4	2170	90	471	1609	0.677778	0.490446	0.382225	0	5	0.129462	-0.447909	-0.876755	-0.891679
561	NM_052875	112936//VPS26B	6	3669	456	1011	2202	0.789474	0.543027	0.522252	0	0	0.180579	-0.325806	-0.876688	-0.800791
562	NM_004656	8314//BAP1	17	3584	115	2190	1279	0.782609	0.584475	0.573886	2	0	0.147224	-0.479273	-0.876686	-0.88974
563	NM_000251	4436//MSH2	16	3209	125	2805	279	0.64	0.412834	0.283154	0	1	0.235727	-0.322318	-0.876494	-0.914729
564	NM_025182	80256//FAM214B	9	3028	311	1617	1100	0.636656	0.62214	0.499091	0	3	0.211784	-0.438693	-0.876356	-0.899932
565	NM_014846	9897//KIAA0196	29	4165	329	3480	356	0.635258	0.425287	0.311798	0	2	0.228536	-0.438483	-0.876209	-0.833048
566	NM_001252100	23046//KIF21B	35	9940	317	4914	4709	0.807571	0.599919	0.580166	2	2	0.290798	-0.432768	-0.876201	-0.819803
567	NM_133631	6091//ROBO1	29	7494	998	4821	1675	0.636273	0.487243	0.324776	1	5	0.332986	-0.501306	-0.876194	-0.940149
568	NM_015245	23294//ANKS1A	24	6351	142	3405	2804	0.732394	0.576505	0.511412	2	2	0.325444	-0.419203	-0.87618	-0.823131
569	NM_005652	7014//TERF2	10	2966	126	1503	1337	0.81746	0.530938	0.454749	0	1	0.206833	-0.444127	-0.876178	-0.874724
570	NM_031885	583//BBS2	17	2814	234	2166	414	0.713675	0.463527	0.316425	0	1	0.174024	-0.435645	-0.876148	-0.883847
571	NM_024298	79143//MBOAT7	8	2599	548	1419	632	0.680657	0.651163	0.571203	0	0	0.322677	-0.438187	-0.875934	-0.888594
572	NM_001031711	57222//ERGIC1	10	2936	194	873	1869	0.819588	0.558992	0.513644	0	1	0.139204	-0.449344	-0.875844	-0.880964
573	NM_006646	10810//WASF3	10	4834	225	1509	3100	0.622222	0.552684	0.403871	0	10	0.158728	-0.416141	-0.875687	-0.913432
574	NM_019116	56061//UBFD1	7	4931	202	930	3799	0.658416	0.566667	0.458542	0	2	0.227523	-0.426267	-0.875666	-0.790889
575	NM_004285	9563//H6PD	5	9115	273	2376	6466	0.794872	0.623316	0.533869	1	5	0.276021	-0.455182	-0.875638
576	NM_000945	5534//PPP3R1	6	3011	392	513	2106	0.737245	0.391813	0.348053	2	10	0.246117	-0.452365	-0.875525	-0.786478
577	NM_014874	9927//MFN2	19	4677	453	2274	1950	0.624724	0.546614	0.515385	0	3	0.207021	-0.328511	-0.875501	-0.946368
578	NM_144949	9655//SOCS5	2	4510	252	1611	2647	0.734127	0.435754	0.327541	1	7	0.175779	-0.413941	-0.875458	-0.365705
579	NM_015325	23379//KIAA0947	19	7918	222	6801	895	0.747748	0.4392	0.359777	2	0	0.392473	-0.418893	-0.875452	-0.902579
580	NM_005476	10020//GNE	12	5313	221	2169	2923	0.656109	0.47349	0.430038	1	2	0.186795	-0.450888	-0.875451	-0.856852
581	NM_022491	64426//SUDS3	12	4728	139	987	3602	0.741007	0.502533	0.405608	1	9	0.178164	-0.36127	-0.87542	-0.582621
582	NM_007055	11128//POLR3A	31	6635	133	4173	2329	0.639098	0.497723	0.479176	1	1	0.240812	-0.423228	-0.875395	-0.868643
583	NM_001166111	10908//PNPLA6	34	4573	240	4128	205	0.591667	0.638324	0.663415	0	0	0.225388	-0.422493	-0.8753	-0.931559
584	NM_001256717	9892//SNAP91	30	4515	654	2451	1410	0.455657	0.49286	0.332624	2	9	0.299504	-0.47635	-0.875238	-0.911824
585	NM_001206864	55437//STRADB	12	2322	365	1134	823	0.665753	0.431217	0.36695	0	3	0.233205	-0.437213	-0.875087	-0.836674
586	NM_001080417	23361//ZNF629	3	6087	208	2610	3269	0.658654	0.6341	0.517895	0	2	0.291107	-0.410031	-0.875077	-0.556873
587	NM_153251	253832//ZDHHC20	12	5340	198	1065	4077	0.767677	0.424413	0.352956	0	14	0.318156	-0.373469	-0.875069
588	NM_015137	23167//EFR3A	23	5414	204	2466	2744	0.764706	0.416058	0.321429	1	12	0.263164	-0.494863	-0.875053	-0.915082
589	NM_024646	79699//ZYG11B	14	8142	195	2235	5712	0.764103	0.443848	0.368873	0	12	0.465303	-0.413692	-0.87504	-0.871807
590	NM_016131	10890//RAB10	6	3785	749	603	2433	0.70227	0.429519	0.345664	1	3	0.20225	-0.383027	-0.875039	-0.890682
591	NM_006842	10992//SF3B2	22	2894	40	2688	166	0.7	0.561012	0.439759	1	1	0.207364	-0.337679	-0.874863	-0.92431
592	NM_032017	83931//STK40	12	3846	407	1308	2131	0.626536	0.587156	0.580479	0	2	0.163861	-0.444291	-0.874781	-0.647263
593	NM_005255	2580//GAK	28	4531	199	3936	396	0.78392	0.609756	0.60101	0	1	0.207034	-0.488606	-0.874663	-0.91346
594	NM_014247	9693//RAPGEF2	24	6820	310	4500	2010	0.383871	0.454444	0.39602	1	4	0.271032	-0.369247	-0.874642	-0.905844
595	NM_015130	23158//TBC1D9	21	5486	272	3801	1413	0.797794	0.510918	0.323425	0	8	0.276868	-0.404658	-0.874608	-0.930881
596	NM_003930	8935//SKAP2	13	3970	293	1080	2597	0.662116	0.403704	0.349249	0	8	0.265481	-0.381727	-0.874401
597	NM_006322	10426//TUBGCP3	22	3890	187	2724	979	0.759358	0.48605	0.350358	2	6	0.203491	-0.373382	-0.874292	-0.888757
598	NM_020319	57037//ANKMY2	10	2555	244	1326	985	0.614754	0.428356	0.377665	0	4	0.19099	-0.422314	-0.874226	-0.942853
599	NM_001031695	23543//RBFOX2	13	6977	365	1143	5469	0.515068	0.52231	0.4403	1	2	0.309845	-0.345279	-0.874153	-0.749068
600	NM_053043	155435//RBM33	18	10325	368	3513	6444	0.744565	0.556789	0.458876	1	11	0.247383	-0.391448	-0.874149	-0.74216
601	NM_000898	4129//MAOB	15	2595	176	1563	856	0.761364	0.49968	0.411215	0	1	0.201994	-0.397254	-0.874129	-0.880917
602	NM_172171	818//CAMK2G	21	3818	130	1671	2017	0.769231	0.546978	0.502727	0	5	0.210539	-0.468242	-0.87411	-0.933807
603	NM_032156	65981//CAPRIN2	18	4526	751	2883	892	0.511318	0.442595	0.42713	0	2	0.275345	-0.475426	-0.874058	-0.909819
604	NM_020247	56997//ADCK3	15	2924	172	1944	808	0.744186	0.602881	0.516089	0	1	0.211592	-0.364632	-0.874046	-0.930789
605	NM_001080432	79068//FTO	9	4292	222	1518	2552	0.603604	0.484848	0.443182	0	3	0.224724	-0.34823	-0.873787	-0.898664
606	NM_015323	23376//UFL1	19	4205	48	2385	1772	0.645833	0.406709	0.278217	1	14	0.194281	-0.398148	-0.873771	-0.824834
607	NM_017787	54838//WBP1L	4	4222	260	1029	2933	0.561538	0.585034	0.499489	0	3	0.209998	-0.5024	-0.873637	-0.446909
608	NM_021228	58506//SCAF1	11	4313	124	3939	250	0.758065	0.687738	0.604	0	1	0.289618	-0.380513	-0.873591	-0.761209
609	NM_015185	23229//ARHGEF9	10	5450	839	1551	3060	0.554231	0.504836	0.443464	0	6	0.263472	-0.323055	-0.873589	-0.852947
610	NM_003291	7174//TPP2	29	4710	103	3750	857	0.747573	0.421067	0.322054	0	2	0.281818	-0.42144	-0.873581	-0.915696
611	NM_019024	54497//HEATR5B	36	6792	96	6216	480	0.5625	0.443855	0.30625	1	4	0.317685	-0.398396	-0.873485	-0.907914
612	NM_006520	6990//DYNLT3	5	2216	126	351	1739	0.722222	0.447293	0.298447	1	8	0.193911	-0.489716	-0.873431	-0.716455
613	NM_002567	5037//PEBP1	4	1491	145	564	782	0.737931	0.586879	0.43734	0	1	0.116949	-0.410874	-0.873299	-0.803505
614	NM_004475	2319//FLOT2	11	2632	123	1287	1222	0.813008	0.578866	0.574468	0	0	0.14563	-0.458985	-0.873278	-0.821686
615	NM_018976	54407//SLC38A2	16	4884	440	1521	2923	0.584091	0.404339	0.338351	6	11	0.272753	-0.418579	-0.873208	-0.869892
616	NM_001098576	7009//TMBIM6	10	3254	328	888	2038	0.646341	0.489865	0.449951	0	1	0.179924	-0.485641	-0.873181	-0.889094
617	NM_003632	8506//CNTNAP1	24	5454	216	4155	1083	0.62963	0.584597	0.520776	0	1	0.275264	-0.405356	-0.873161	-0.898368
618	NM_001025595	27236//ARFIP1	9	3090	276	1122	1692	0.59058	0.404635	0.338061	0	2	0.201916	-0.526114	-0.873096	-0.857932
619	NM_004798	9371//KIF3B	9	6113	180	2244	3689	0.666667	0.494207	0.457306	0	5	0.257094	-0.37571	-0.87309	-0.856004
620	NM_078480	22827//PUF60	12	1887	64	1680	143	0.71875	0.607143	0.601399	0	0	0.136367	-0.382613	-0.872963	-0.920859
621	NM_032311	84271//POLDIP3	9	3435	99	1266	2070	0.69697	0.543444	0.542995	0	0	0.150037	-0.391853	-0.872941	-0.868419
622	NM_019022	54495//TMX3	16	4745	135	1365	3245	0.651852	0.398535	0.318644	0	19	0.285407	-0.387755	-0.872941	-0.835989
623	NM_173511	150864//FAM117B	8	5773	10	1770	3993	0.9	0.588701	0.369396	0	16	0.360081	-0.387133	-0.872689	-0.88232
624	NM_001142550	22911//WDR47	15	4374	376	2784	1214	0.723404	0.423132	0.35173	0	7	0.272485	-0.380156	-0.872664	-0.945773
625	NM_001032410	10600//USP16	19	3036	265	2472	299	0.498113	0.379854	0.280936	0	2	0.172973	-0.408822	-0.872574	-0.913283
626	NM_020336	57148//RALGAPB	30	8636	257	4485	3894	0.715953	0.447492	0.392142	2	9	0.316453	-0.348613	-0.872539	-0.905596
627	NM_001105537	7701//ZNF142	10	5922	436	5064	422	0.591743	0.58748	0.43128	0	0	0.219428	-0.427725	-0.872523	-0.842055
628	NM_001145415	9869//SETDB1	22	4446	190	3876	380	0.563158	0.509288	0.476316	0	0	0.190442	-0.471809	-0.872513	-0.801795
629	NM_014762	1718//DHCR24	9	4286	129	1551	2606	0.775194	0.578981	0.521873	0	0	0.242173	-0.37377	-0.872496	-0.90217
630	NM_005402	5898//RALA	5	2810	310	621	1879	0.674194	0.42029	0.364556	0	10	0.197457	-0.434885	-0.872234	-0.918391
631	NM_006521	7030//TFE3	10	3393	238	1728	1427	0.731092	0.616898	0.550105	0	0	0.201295	-0.398535	-0.872227	-0.924455
632	NM_021129	5464//PPA1	11	1302	107	870	325	0.738318	0.42069	0.32	0	0	0.139269	-0.473379	-0.87214	-0.759053
633	NM_005119	9967//THRAP3	12	4431	224	2868	1339	0.540179	0.495467	0.438387	0	2	0.178285	-0.409244	-0.872019	-0.865897
634	NM_014598	30837//SOCS7	10	7978	121	1746	6111	0.834711	0.611684	0.494845	1	9	0.286986	-0.331351	-0.871805
635	NM_020700	57460//PPM1H	10	6200	149	1545	4506	0.791946	0.552104	0.448957	2	6	0.345914	-0.347341	-0.87176	-0.85989
636	NM_003575	8427//ZNF282	8	3721	105	2016	1600	0.666667	0.652778	0.6025	0	0	0.213804	-0.453833	-0.871753	-0.650114
637	NM_005417	6714//SRC	14	4099	449	1611	2039	0.561247	0.627561	0.58411	1	1	0.237544	-0.40599	-0.871662	-0.837177
638	NM_001494	2665//GDI2	11	2412	291	1338	783	0.697595	0.418535	0.38825	0	2	0.188922	-0.430207	-0.87162	-0.927011
639	NM_006268	5977//DPF2	11	2530	133	1176	1221	0.729323	0.552721	0.538903	0	0	0.138687	-0.432291	-0.871534	-0.741369
640	NM_001144058	50863//NTM	8	3408	664	1068	1676	0.667169	0.540262	0.427804	0	4	0.242495	-0.512447	-0.871511	-0.877105
641	NM_152272	91782//CHMP7	11	3410	648	1362	1400	0.561728	0.56975	0.499286	1	2	0.264544	-0.388656	-0.871484	-0.946241
642	NM_001204468	8241//RBM10	24	3433	229	2988	216	0.663755	0.608768	0.527778	0	0	0.268468	-0.446344	-0.871446	-0.537094
643	NM_002808	5708//PSMD2	21	2922	33	2727	162	0.848485	0.527319	0.518519	0	0	0.170509	-0.440503	-0.871425	-0.898602
644	NM_001668	405//ARNT	22	4887	201	2370	2316	0.731343	0.510127	0.407599	0	6	0.132346	-0.433426	-0.871318	-0.897683
645	NM_014734	9766//KIAA0247	6	5393	316	912	4165	0.639241	0.5625	0.509004	1	2	0.201491	-0.396716	-0.871222	-0.831607
646	NM_014744	9779//TBC1D5	22	7854	1665	2388	3801	0.428228	0.44933	0.450408	1	5	0.297748	-0.43847	-0.871107	-0.861107
647	NM_001040446	54545//MTMR12	16	5187	170	2244	2773	0.788235	0.459893	0.401731	2	8	0.204105	-0.310563	-0.871044	-0.856337
648	NM_015353	23510//KCTD2	6	3698	67	792	2839	0.776119	0.614899	0.533286	0	0	0.200402	-0.428735	-0.871022	-0.817025
649	NM_023928	65985//AACS	18	3321	206	2019	1096	0.815534	0.556216	0.508212	0	0	0.270869	-0.384899	-0.870996	-0.90742
650	NM_032826	84912//SLC35B4	10	6815	324	996	5495	0.669753	0.468876	0.420746	1	6	0.262748	-0.345293	-0.870987	-0.865995
651	NM_000333	6314//ATXN7	13	7225	553	2679	3993	0.466546	0.53938	0.36589	2	14	0.23796	-0.396161	-0.870958
652	NM_015912	51059//FAM135B	20	6962	171	4221	2570	0.684211	0.496091	0.401556	2	2	0.340953	-0.399652	-0.870869	-0.903768
653	NM_152686	202052//DNAJC18	8	5102	80	1077	3945	0.7125	0.442897	0.456527	0	12	0.166263	-0.36999	-0.870862	-0.784339
654	NM_018356	55322//C5orf22	9	3612	127	1329	2156	0.629921	0.419865	0.353432	0	5	0.241328	-0.437774	-0.870802	-0.892015
655	NM_018847	55958//KLHL9	1	4412	571	1854	1987	0.595447	0.413161	0.349774	0	5	0.204553	-0.4893	-0.870794
656	NM_001080495	84629//TNRC18	30	10570	349	8907	1314	0.802292	0.684181	0.550989	0	1	0.296322	-0.391817	-0.870731	-0.698134
657	NM_006283	6867//TACC1	13	7802	379	2418	5005	0.733509	0.504136	0.398002	0	11	0.327414	-0.391286	-0.870677	-0.881736
658	NM_022766	64781//CERK	13	4445	107	1614	2724	0.869159	0.571252	0.487885	1	6	0.220857	-0.403907	-0.870457	-0.928092
659	NM_014747	9783//RIMS3	8	7229	465	927	5837	0.696774	0.617044	0.527154	1	0	0.323136	-0.431606	-0.870404	-0.812267
660	NM_031301	83464//APH1B	6	4193	74	774	3345	0.783784	0.475452	0.405082	1	6	0.18699	-0.396648	-0.870279	-0.449396
661	NM_015161	23204//ARL6IP1	6	2264	69	612	1583	0.637681	0.449346	0.367025	1	3	0.11748	-0.510156	-0.87005	-0.869614
662	NM_005765	10159//ATP6AP2	9	2036	102	1053	881	0.77451	0.448243	0.309875	1	4	0.172809	-0.477888	-0.869938	-0.862452
663	NM_006559	10657//KHDRBS1	9	2685	106	1332	1247	0.716981	0.569069	0.340818	1	3	0.202249	-0.379504	-0.869929	-0.920861
664	NM_004170	6505//SLC1A1	12	3739	253	1575	1911	0.774704	0.48254	0.367347	2	5	0.202574	-0.435689	-0.869921	-0.936668
665	NM_014972	22980//TCF25	18	2259	82	2031	146	0.634146	0.593796	0.534247	0	0	0.115059	-0.443027	-0.869824	-0.819653
666	NM_021873	994//CDC25B	16	3674	778	1743	1153	0.669666	0.60241	0.538595	0	1	0.222383	-0.450998	-0.869791	-0.865683
667	NM_003045	6541//SLC7A1	13	7343	387	1890	5066	0.682171	0.551852	0.506514	0	9	0.24324	-0.440035	-0.869732	-0.887696
668	NM_003592	8454//CUL1	22	3209	350	2331	528	0.582857	0.431145	0.42803	2	4	0.225643	-0.420428	-0.869613	-0.875249
669	NM_017848	54954//FAM120C	16	8083	83	3291	4709	0.710843	0.54725	0.394776	3	7	0.391955	-0.442877	-0.86959
670	NM_014936	22875//ENPP4	4	4680	259	1362	3059	0.687259	0.384728	0.300752	1	21	0.210739	-0.360932	-0.869429	-0.855651
671	NM_001199649	5747//PTK2	33	4592	310	3198	1084	0.677419	0.467167	0.365314	0	2	0.305128	-0.479648	-0.869428	-0.960199
672	NM_000390	1121//CHM	15	5442	30	1962	3450	0.433333	0.409276	0.344638	3	11	0.288051	-0.357818	-0.869413	-0.884379
673	NM_003257	7082//TJP1	28	7164	475	5247	1442	0.747368	0.453402	0.34258	1	4	0.289136	-0.433223	-0.869379	-0.866367
674	NM_001145513	9805//SCRN1	8	5276	176	1245	3854	0.590909	0.51004	0.446549	2	6	0.24554	-0.377862	-0.869309	-0.908623
675	NM_173854	254428//SLC41A1	11	4854	872	1542	2440	0.586009	0.588846	0.454918	0	7	0.259407	-0.471686	-0.869299	-0.87239
676	NM_015328	23382//AHCYL2	17	5065	63	1836	3166	0.714286	0.530501	0.417877	0	8	0.22167	-0.443839	-0.869298	-0.846543
677	NM_017694	54842//MFSD6	8	4797	324	2376	2097	0.660494	0.484848	0.357654	1	8	0.224963	-0.381964	-0.86917	-0.898297
678	NM_015085	23108//RAP1GAP2	25	6663	90	2193	4380	0.7	0.578203	0.548174	1	4	0.306825	-0.416151	-0.86916	-0.862519
679	NM_001199198	55773//TBC1D23	19	3859	177	2100	1582	0.576271	0.412381	0.316056	1	6	0.260026	-0.385665	-0.869081	-0.918243
680	NM_014971	22979//EFR3B	23	7458	209	2454	4795	0.813397	0.559902	0.520125	1	3	0.357949	-0.370436	-0.869078
681	NM_001184962	23089//PEG10	2	6617	377	1080	5160	0.602122	0.576852	0.410078	1	17	0.384023	-0.421644	-0.869064	-0.717167
682	NM_004454	2119//ETV5	13	4102	247	1533	2322	0.668016	0.542727	0.427649	1	4	0.262471	-0.456193	-0.869004	-0.926901
683	NM_005436	8030//CCDC6	9	5826	232	1425	4169	0.719828	0.519298	0.376829	0	10	0.312324	-0.35774	-0.8689	-0.861897
684	NM_022373	64224//HERPUD2	9	2910	659	1221	1030	0.685888	0.453726	0.37767	0	2	0.179093	-0.426892	-0.868845	-0.859676
685	NM_014570	26286//ARFGAP3	16	2833	220	1551	1062	0.759091	0.45648	0.367232	0	3	0.162205	-0.452743	-0.868808	-0.903397
686	NM_004588	6327//SCN2B	4	4922	191	648	4083	0.434555	0.572531	0.538085	1	3	0.275092	-0.397214	-0.868799
687	NM_130803	4221//MEN1	10	3172	504	1848	820	0.503968	0.628788	0.545122	1	1	0.259361	-0.432701	-0.868784	-0.907555
688	NM_000152	2548//GAA	20	3775	367	2859	549	0.73842	0.64638	0.601093	0	0	0.238156	-0.499024	-0.868757	-0.912563
689	NM_001039690	54921//CHTF8	4	2924	142	366	2416	0.661972	0.530055	0.550497	0	2	0.163333	-0.358349	-0.868704	-0.402116
690	NM_001256185	29934//SNX12	5	2424	166	489	1769	0.415663	0.548057	0.493499	1	2	0.178841	-0.372367	-0.868669	-0.862282
691	NM_001134404	284613//CYB561D1	4	5114	61	387	4666	0.704918	0.591731	0.528504	0	3	0.227187	-0.452555	-0.868611	-0.547109
692	NM_001029880	57713//SFMBT2	21	8024	193	2685	5146	0.528497	0.518063	0.45686	3	4	0.320013	-0.466712	-0.868506
693	NM_007345	7776//ZNF236	31	8123	198	5538	2387	0.434343	0.534308	0.341014	3	5	0.228085	-0.357521	-0.868267
694	NM_032127	84067//FAM160A2	12	3492	359	2961	172	0.64624	0.601824	0.436047	0	1	0.243218	-0.454186	-0.868195	-0.831103
695	NM_032167	92017//SNX29	21	8164	62	2442	5660	0.83871	0.545045	0.508127	1	1	0.249178	-0.392472	-0.868185	-0.704897
696	NM_032538	84630//TTBK1	15	7128	279	3966	2883	0.806452	0.65759	0.622268	0	0	0.23686	-0.379755	-0.868148	-0.729157
697	NM_000637	2936//GSR	13	3160	134	1569	1457	0.776119	0.53601	0.390528	0	2	0.184219	-0.397689	-0.868118	-0.911283
698	NM_001080497	1955//MEGF9	6	6210	129	1809	4272	0.674419	0.555003	0.383661	2	12	0.298596	-0.414396	-0.867909	-0.865308
699	NM_152879	8527//DGKD	30	6294	12	3645	2637	0.833333	0.570919	0.57755	2	2	0.207634	-0.44245	-0.867783	-0.863062
700	NM_005128	9980//DOPEY2	37	7679	79	6897	703	0.455696	0.523561	0.385491	0	2	0.368719	-0.373997	-0.86765	-0.875742
701	NM_001008895	8451//CUL4A	20	3787	11	2280	1496	0.909091	0.483772	0.373663	1	5	0.168112	-0.354638	-0.867643	-0.923004
702	NM_014751	9788//MTSS1	14	5007	534	2268	2205	0.597378	0.561287	0.36644	1	7	0.235398	-0.457633	-0.867641	-0.931233
703	NM_022095	63925//ZNF335	28	4452	123	4029	300	0.642276	0.612311	0.583333	0	2	0.256144	-0.455147	-0.867641	-0.871995
704	NM_015490	25956//SEC31B	26	4612	102	3540	970	0.666667	0.54887	0.5	0	1	0.23202	-0.449224	-0.867403
705	NM_001990	2140//EYA3	18	6026	182	1722	4122	0.494505	0.450639	0.465551	0	6	0.236907	-0.417653	-0.867289	-0.712008
706	NM_004067	1124//CHN2	13	3437	437	1407	1593	0.729977	0.46624	0.367232	0	5	0.264607	-0.464411	-0.867286	-0.880599
707	NM_020940	57700//FAM160B1	17	5808	335	2298	3175	0.785075	0.424717	0.326929	3	11	0.359173	-0.367498	-0.867285	-0.890936
708	NM_139276	6774//STAT3	24	4973	240	2313	2420	0.716667	0.511889	0.472727	0	4	0.163458	-0.531691	-0.867241	-0.931688
709	NM_003069	6594//SMARCA1	25	4086	113	3165	808	0.681416	0.415482	0.309406	0	5	0.226572	-0.432976	-0.86721	-0.928886
710	NM_017514	55558//PLXNA3	33	6746	173	5616	957	0.83815	0.623575	0.61024	1	2	0.2542	-0.44364	-0.86719	-0.835573
711	NM_183419	25897//RNF19A	10	4391	378	2517	1496	0.616402	0.424315	0.330214	1	2	0.234263	-0.393759	-0.866914	-0.911006
712	NM_031858	4077//NBR1	21	4974	459	2901	1614	0.477124	0.489831	0.371747	1	5	0.200807	-0.359333	-0.866859	-0.927184
713	NM_152699	205564//SENP5	10	6307	249	2268	3790	0.710843	0.436067	0.429551	0	8	0.266313	-0.364278	-0.866845	-0.866343
714	NM_152407	134266//GRPEL2	4	4105	126	678	3301	0.571429	0.528024	0.354438	0	13	0.279938	-0.37894	-0.866771	-0.709993
715	NM_005163	207//AKT1	14	2988	554	1443	991	0.611913	0.596674	0.550959	0	2	0.204531	-0.435148	-0.866742	-0.898985
716	NM_198268	204851//HIPK1	16	8151	161	3633	4357	0.627329	0.500963	0.37434	1	9	0.341947	-0.374184	-0.866738	-0.878402
717	NM_021190	58155//PTBP2	14	3486	246	1596	1644	0.739837	0.412281	0.32056	0	5	0.236615	-0.464467	-0.866723	-0.903103
718	NM_004104	2194//FASN	43	8458	117	7536	805	0.803419	0.652601	0.632298	0	2	0.271488	-0.389205	-0.866678	-0.931017
719	NM_133458	146198//ZFP90	4	4384	35	1911	2438	0.8	0.434851	0.411403	0	5	0.188255	-0.434171	-0.866659	-0.466339
720	NM_012416	26953//RANBP6	1	4622	33	3318	1271	0.636364	0.408077	0.341463	0	3	0.279381	-0.426816	-0.866658
721	NM_001024924	55763//EXOC1	19	3582	314	2685	583	0.646497	0.401117	0.315609	0	1	0.288306	-0.44658	-0.866617	-0.961412
722	NM_006667	10857//PGRMC1	3	1916	116	588	1212	0.663793	0.602041	0.346535	0	2	0.213333	-0.48512	-0.8665	-0.85017
723	NM_014913	22850//ADNP2	4	5387	455	3396	1536	0.692308	0.503828	0.361328	0	3	0.222038	-0.413782	-0.866451	-0.6064
724	NM_153261	255919//CNEP1R1	7	2097	38	429	1630	0.789474	0.435897	0.357669	2	4	0.159364	-0.464966	-0.866434	-0.77584
725	NM_016272	10766//TOB2	2	4565	707	1035	2823	0.694484	0.596135	0.482465	0	3	0.208181	-0.431931	-0.866349	-0.502662
726	NM_012399	23760//PITPNB	12	2925	76	816	2033	0.75	0.432598	0.378751	4	6	0.204944	-0.391884	-0.866337	-0.815795
727	NM_002731	5567//PRKACB	10	4513	264	1056	3193	0.734848	0.408144	0.339493	1	12	0.29921	-0.357098	-0.866237	-0.895571
728	NM_130807	126308//MOB3A	5	3331	318	654	2359	0.625786	0.602446	0.567613	0	1	0.197747	-0.453062	-0.866185	-0.800611
729	NM_016513	22858//ICK	15	6238	490	1899	3849	0.585714	0.478673	0.354897	2	13	0.307675	-0.409603	-0.866114	-0.861105
730	NM_015999	51094//ADIPOR1	8	2175	306	1128	741	0.715686	0.524823	0.408907	0	3	0.158543	-0.350557	-0.866108	-0.873992
731	NM_005419	6773//STAT2	24	4550	203	2556	1791	0.660099	0.524648	0.477945	0	0	0.165137	-0.46288	-0.866088	-0.934395
732	NM_002890	5921//RASA1	25	4386	199	3144	1043	0.708543	0.439567	0.330777	0	4	0.285691	-0.418517	-0.866066	-0.869357
733	NM_003211	6996//TDG	10	3244	223	1233	1788	0.659193	0.418491	0.34396	1	7	0.192215	-0.448255	-0.866005	-0.734344
734	NM_018170	55197//RPRD1A	7	4267	6	939	3322	0.833333	0.454739	0.345274	0	13	0.164954	-0.367692	-0.865821	-0.894481
735	NM_001004196	4345//CD200	7	2290	144	885	1261	0.694444	0.498305	0.371134	0	7	0.181522	-0.475818	-0.865763	-0.889367
736	NM_018697	55915//LANCL2	9	4353	578	1353	2422	0.745675	0.522542	0.440545	0	3	0.214913	-0.330302	-0.865694	-0.945747
737	NM_006590	10713//USP39	13	2278	104	1698	476	0.682692	0.504122	0.476891	0	0	0.147246	-0.450094	-0.865655	-0.928881
738	NM_020185	56940//DUSP22	8	1481	439	555	487	0.747153	0.524324	0.449692	0	0	0.296273	-0.34647	-0.865616	-0.910444
739	NM_004630	7536//SF1	13	3586	452	1920	1214	0.707965	0.590625	0.50659	0	1	0.153463	-0.411487	-0.865592	-0.909756
740	NM_001184880	57526//PCDH19	6	9756	1676	3447	4633	0.681981	0.563098	0.375567	1	17	0.490295	-0.42002	-0.865579	-0.870095
741	NM_020429	57154//SMURF1	19	5763	340	2274	3149	0.8	0.521988	0.488091	0	4	0.193044	-0.422268	-0.865542	-0.737376
742	NM_005415	6574//SLC20A1	11	3377	539	2040	798	0.571429	0.476471	0.388471	1	2	0.25881	-0.432834	-0.865516	-0.947817
743	NM_182526	161145//TMEM229B	3	4068	410	504	3154	0.704878	0.634921	0.561509	0	2	0.285517	-0.404559	-0.865269	-0.704254
744	NM_138610	9555//H2AFY	9	1924	210	1119	595	0.757143	0.531725	0.384874	0	2	0.182576	-0.464508	-0.865181	-0.900608
745	NM_022494	64429//ZDHHC6	11	2170	424	1242	504	0.516509	0.413849	0.361111	1	1	0.159667	-0.476016	-0.865082	-0.833891
746	NM_004326	607//BCL9	10	6276	740	4281	1255	0.508108	0.565055	0.422311	0	3	0.206002	-0.472608	-0.865032	-0.815304
747	NM_032389	84364//ARFGAP2	16	3022	272	1566	1184	0.742647	0.560664	0.567568	0	0	0.192808	-0.473561	-0.865002	-0.853643
748	NM_022374	64225//ATL2	13	3366	30	1740	1596	0.366667	0.417241	0.338346	2	5	0.195237	-0.439835	-0.864912	-0.892229
749	NM_000857	2983//GUCY1B3	14	3249	167	1860	1222	0.718563	0.435484	0.323241	0	4	0.231606	-0.437875	-0.864872	-0.923271
750	NM_015156	23186//RCOR1	12	5756	228	1458	4070	0.79386	0.506859	0.414742	0	8	0.296747	-0.415107	-0.864835	-0.744051
751	NM_053053	117143//TADA1	8	2247	184	1008	1055	0.641304	0.484127	0.341232	2	4	0.186385	-0.489114	-0.86481	-0.869563
752	NM_007013	11059//WWP1	25	4105	280	2769	1056	0.65	0.404478	0.3125	1	5	0.18357	-0.366079	-0.864717	-0.783594
753	NM_016577	51560//RAB6B	8	5560	381	627	4552	0.769029	0.547049	0.478471	1	8	0.267427	-0.329769	-0.864709	-0.829449
754	NM_001159704	2273//FHL1	6	2888	711	843	1334	0.42616	0.527877	0.407046	0	3	0.200582	-0.407007	-0.864626	-0.907449
755	NM_019606	56257//MEPCE	4	3030	388	2070	572	0.664948	0.629469	0.54021	0	0	0.274391	-0.389869	-0.864486	-0.863268
756	NM_000543	6609//SMPD1	6	2472	185	1896	391	0.691892	0.600738	0.560102	0	0	0.219022	-0.42282	-0.864401	-0.878769
757	NM_001040708	23462//HEY1	5	2305	200	927	1178	0.67	0.587918	0.350594	0	7	0.205309	-0.428209	-0.864336	-0.802795
758	NM_144582	113419//TEX261	6	3367	114	591	2662	0.859649	0.500846	0.514651	0	5	0.206087	-0.448538	-0.864325	-0.608725
759	NM_001113511	8874//ARHGEF7	20	5525	250	2412	2863	0.852	0.516584	0.413552	1	4	0.237837	-0.370484	-0.864193	-0.851894
760	NM_017945	55032//SLC35A5	7	2940	245	1275	1420	0.506122	0.415686	0.335915	2	2	0.158354	-0.379233	-0.864102	-0.846056
761	NM_024525	79573//TTC13	23	3289	42	2583	664	0.690476	0.464963	0.35241	0	1	0.265761	-0.417126	-0.864054	-0.922411
762	NM_152622	166968//MIER3	13	5201	25	1650	3526	0.52	0.427273	0.327567	2	18	0.238677	-0.413532	-0.864051	-0.825393
763	NM_001009993	130074//FAM168B	7	5406	229	588	4589	0.759825	0.591837	0.454783	1	8	0.271966	-0.322916	-0.863877	-0.851016
764	NM_004397	1656//DDX6	14	6226	433	1452	4341	0.496536	0.435262	0.386086	2	9	0.316506	-0.368629	-0.863805	-0.899687
765	NM_006965	7572//ZNF24	4	6311	186	1107	5018	0.548387	0.460705	0.35273	0	19	0.261131	-0.430396	-0.863776	-0.811155
766	NM_014797	9841//ZBTB24	7	5597	168	2094	3335	0.72619	0.4766	0.36012	0	8	0.227125	-0.333256	-0.86367
767	NM_032552	153090//DAB2IP	17	5453	69	3399	1985	0.666667	0.626949	0.581864	1	3	0.288977	-0.395139	-0.863599	-0.905048
768	NM_022828	64848//YTHDC2	30	6308	202	4293	1813	0.628713	0.421617	0.325979	0	5	0.371801	-0.403245	-0.863575	-0.888388
769	NM_001039619	10419//PRMT5	17	2470	227	1863	380	0.634361	0.515298	0.473684	0	0	0.156386	-0.409729	-0.863536	-0.891928
770	NM_152280	23208//SYT11	4	5280	293	1296	3691	0.576792	0.536265	0.429423	1	4	0.224245	-0.386767	-0.863484	-0.927042
771	NM_001122823	9328//GTF3C5	12	2441	337	1581	523	0.593472	0.580645	0.613767	0	0	0.204195	-0.429216	-0.863456	-0.869035
772	NM_004227	9265//CYTH3	13	4467	104	1200	3163	0.817308	0.511667	0.525767	2	2	0.201629	-0.427612	-0.863456	-0.859179
773	NM_001242820	54849//DEF8	14	3884	431	1356	2097	0.635731	0.606195	0.586552	0	1	0.131033	-0.411485	-0.86344	0.0126581
774	NM_153712	150465//TTL	7	5163	179	1134	3850	0.899441	0.491182	0.435065	0	8	0.271141	-0.308947	-0.863431	-0.884441
775	NM_000599	3488//IGFBP5	4	6239	774	819	4646	0.501292	0.638584	0.500215	0	8	0.255363	-0.375957	-0.863359	-0.858736
776	NM_021222	58497//PRUNE	8	2977	136	1362	1479	0.661765	0.506608	0.427992	0	7	0.213092	-0.418941	-0.863336	-0.908411
777	NM_001017440	83698//CALN1	6	9471	527	660	8284	0.762808	0.524242	0.470666	3	9	0.335018	-0.344524	-0.863244	-0.437227
778	NM_001098536	8078//USP5	20	3190	59	2577	554	0.694915	0.569655	0.601083	0	0	0.153497	-0.410639	-0.863198	-0.897885
779	NM_001130089	3735//KARS	15	2193	144	1878	171	0.5625	0.479233	0.368421	0	0	0.159216	-0.432245	-0.863197	-0.889161
780	NM_014732	9764//KIAA0513	13	7353	220	1236	5897	0.663636	0.579288	0.557741	1	1	0.286867	-0.441097	-0.863088	-0.860953
781	NM_152261	90488//C12orf23	4	3369	374	351	2644	0.729947	0.472934	0.324508	0	8	0.217097	-0.412951	-0.863028	-0.720939
782	NM_007315	6772//STAT1	25	4308	387	2253	1667	0.648579	0.461163	0.353329	0	4	0.20026	-0.423508	-0.862946	-0.936448
783	NM_016548	51280//GOLM1	10	3086	206	1206	1674	0.776699	0.553897	0.392473	0	3	0.180617	-0.480671	-0.862822	-0.932919
784	NM_001659	377//ARF3	5	3537	253	546	2738	0.667984	0.529304	0.509861	1	5	0.167091	-0.360835	-0.862806	-0.419726
785	NM_001040022	140885//SIRPA	9	4201	360	1515	2326	0.722222	0.587459	0.528375	1	1	0.243339	-0.508054	-0.862798	-0.83397
786	NM_001332	1501//CTNND2	22	5436	145	3678	1613	0.689655	0.590266	0.375077	0	3	0.191404	-0.420992	-0.862673	-0.947068
787	NM_005923	4217//MAP3K5	30	5195	361	4125	709	0.767313	0.457939	0.327221	0	1	0.31527	-0.425726	-0.862672	-0.932902
788	NM_002111	3064//HTT	67	13475	145	9429	3901	0.731034	0.525612	0.561907	0	3	0.310029	-0.401987	-0.862599	-0.804271
789	NM_001165928	1605//DAG1	6	5886	779	2688	2419	0.617458	0.581101	0.494833	0	1	0.218482	-0.494193	-0.862547	-0.817905
790	NM_007122	7391//USF1	11	1797	195	933	669	0.564103	0.549839	0.526158	0	0	0.132635	-0.478725	-0.862455	-0.822559
791	NM_001130487	65009//NDRG4	16	3560	341	1176	2043	0.730205	0.607143	0.532061	0	1	0.197752	-0.462612	-0.862388	-0.880516
792	NM_001429	2033//EP300	31	8761	395	7245	1121	0.663291	0.515528	0.323818	0	1	0.272942	-0.411849	-0.862304	-0.729352
793	NM_018471	55854//ZC3H15	10	2133	225	1281	627	0.675556	0.398907	0.341308	1	3	0.160103	-0.427672	-0.862238	-0.919039
794	NM_005914	4173//MCM4	16	4915	942	2592	1381	0.613588	0.501157	0.417813	1	1	0.251276	-0.345996	-0.862186	-0.779797
795	NM_001163474	155061//ZNF746	7	3800	271	1938	1591	0.808118	0.654799	0.505971	0	2	0.241576	-0.396814	-0.862134	-0.756022
796	NM_016848	53358//SHC3	12	9768	307	1785	7676	0.690554	0.60056	0.47173	2	16	0.375213	-0.410482	-0.862069
797	NM_001116	115//ADCY9	11	7727	539	4062	3126	0.801484	0.578533	0.520154	1	7	0.263994	-0.275772	-0.862039	-0.821895
798	NM_198896	5870//RAB6A	8	3408	521	627	2260	0.71977	0.435407	0.344248	1	9	0.158682	-0.388932	-0.861955	-0.857677
799	NM_014858	9911//TMCC2	5	4004	655	2130	1219	0.680916	0.642723	0.544709	0	6	0.209562	-0.391851	-0.861953	-0.920985
800	NM_022977	2182//ACSL4	17	5335	505	2136	2694	0.560396	0.414326	0.30735	0	11	0.323109	-0.403882	-0.861917	-0.901811
801	NM_001483	2631//GBAS	10	2004	33	861	1110	0.818182	0.497096	0.333333	1	4	0.146919	-0.474825	-0.8619	-0.889086
802	NM_130847	154810//AMOTL1	13	8999	170	2871	5958	0.676471	0.566353	0.446794	2	7	0.280683	-0.466153	-0.861878	-0.809881
803	NM_003216	7008//TEF	4	4396	116	912	3368	0.775862	0.60307	0.549584	0	3	0.234587	-0.40489	-0.861848	-0.860691
804	NM_019008	54471//SMCR7L	6	5699	498	1392	3809	0.604418	0.586207	0.458388	1	8	0.151659	-0.344257	-0.861826	-0.887256
805	NM_178026	2686//GGT7	15	2640	43	1989	608	0.813953	0.622926	0.5625	0	0	0.185793	-0.407913	-0.861741	-0.884421
806	NM_015097	23122//CLASP2	39	7143	211	4548	2384	0.767773	0.443052	0.325084	2	9	0.323387	-0.336994	-0.861701	-0.959779
807	NM_014951	22891//ZNF365	5	4208	315	1224	2669	0.726984	0.509804	0.379543	0	8	0.241862	-0.378703	-0.861604	-0.910759
808	NM_001163809	124997//WDR81	10	6869	129	5826	914	0.829457	0.639719	0.612691	1	0	0.264945	-0.442538	-0.861604	-0.78335
809	NM_018948	54206//ERRFI1	4	3129	249	1389	1491	0.702811	0.470842	0.362173	0	5	0.15979	-0.411878	-0.861568	-0.565288
810	NM_004481	2590//GALNT2	16	4459	72	1716	2671	0.833333	0.552448	0.552976	0	1	0.162191	-0.486019	-0.861563	-0.841894
811	NM_052879	113251//LARP4	16	6518	202	2175	4141	0.663366	0.422989	0.31659	0	24	0.277654	-0.403521	-0.861553	-0.833095
812	NM_001089	21//ABCA3	33	6623	712	5115	796	0.65309	0.60176	0.581658	0	0	0.268246	-0.458739	-0.861541	-0.916576
813	NM_021942	60684//TRAPPC11	30	4554	202	3402	950	0.683168	0.427102	0.337895	2	3	0.334333	-0.410011	-0.861508	-0.944753
814	NM_194356	2054//STX2	11	3465	175	867	2423	0.828571	0.435986	0.405695	0	7	0.195653	-0.394558	-0.861388	-0.728485
815	NM_001146276	57552//NCEH1	5	4315	138	1347	2830	0.572464	0.507795	0.357597	0	5	0.312161	-0.484909	-0.861278	-0.890942
816	NM_001520	2975//GTF3C1	37	7107	40	6330	737	0.725	0.561769	0.584803	0	1	0.315604	-0.455444	-0.861261	-0.871774
817	NM_014181	29094//LGALSL	5	3827	353	519	2955	0.796034	0.479769	0.364467	0	12	0.244758	-0.398724	-0.861173	-0.819616
818	NM_002646	5287//PIK3C2B	34	7606	479	4905	2222	0.478079	0.570234	0.490099	0	2	0.264402	-0.419622	-0.86115	-0.901259
819	NM_001171167	23125//CAMTA2	23	4852	412	3726	714	0.713592	0.595813	0.621849	2	2	0.226662	-0.377842	-0.861076	-0.791989
820	NM_001135153	23516//SLC39A14	9	4733	216	1479	3038	0.708333	0.549696	0.426926	1	4	0.239096	-0.500047	-0.860995	-0.894894
821	NM_020307	57018//CCNL1	11	2624	599	1581	444	0.602671	0.474383	0.310811	0	1	0.362449	-0.465934	-0.860668	-0.84876
822	NM_015074	23095//KIF1B	47	10581	252	5313	5016	0.642857	0.486919	0.458333	2	7	0.33935	-0.380245	-0.860602	-0.90359
823	NM_023080	65265//C8orf33	5	2617	54	690	1873	0.722222	0.585507	0.468233	0	1	0.105659	-0.407839	-0.860528	-0.753562
824	NM_015339	23394//ADNP	5	4713	345	3309	1059	0.66087	0.437897	0.375826	0	2	0.211505	-0.456049	-0.860521	-0.627404
825	NM_002568	26986//PABPC1	15	2860	504	1911	444	0.589286	0.472004	0.27027	0	2	0.198227	-0.334305	-0.860521	-0.850706
826	NM_005689	10058//ABCB6	19	3018	317	2529	172	0.741325	0.582839	0.453488	0	0	0.299452	-0.412623	-0.860489	-0.879124
827	NM_153812	148479//PHF13	4	3670	371	903	2396	0.757412	0.570321	0.496661	2	2	0.216865	-0.400066	-0.860452	-0.844815
828	NM_005786	10194//TSHZ1	2	4992	584	3099	1309	0.513699	0.587286	0.359053	1	9	0.233136	-0.43294	-0.860428	-0.521914
829	NM_004698	9129//PRPF3	16	2463	162	2052	249	0.580247	0.479532	0.449799	0	0	0.175059	-0.405767	-0.860414	-0.755005
830	NM_017943	55030//FBXO34	2	3466	245	2136	1085	0.734694	0.48221	0.368664	2	1	0.200749	-0.371268	-0.860401	-0.587975
831	NM_005057	5929//RBBP5	14	4411	149	1617	2645	0.657718	0.465677	0.408696	1	5	0.167098	-0.469242	-0.860388	-0.856153
832	NM_015039	23057//NMNAT2	11	5560	232	924	4404	0.599138	0.547619	0.465486	1	5	0.296208	-0.422466	-0.860374	-0.879839
833	NM_001048183	65979//PHACTR4	14	6211	282	2109	3820	0.64539	0.483642	0.446597	1	3	0.162388	-0.477401	-0.860371
834	NM_017807	55644//OSGEP	11	1625	425	1008	192	0.581176	0.53869	0.427083	0	0	0.314593	-0.452332	-0.860337	-0.781628
835	NM_001166462	4354//MPP1	13	2197	393	1311	493	0.643766	0.504195	0.438134	0	0	0.188331	-0.489032	-0.860265	-0.928975
836	NM_001171818	5467//PPARD	9	3843	405	1326	2112	0.597531	0.580694	0.594223	0	1	0.129487	-0.485859	-0.860245	-0.669237
837	NM_002541	4967//OGDH	23	4302	159	3072	1071	0.616352	0.559245	0.578898	0	3	0.192639	-0.459967	-0.860208	-0.923828
838	NM_015274	23324//MAN2B2	19	4242	36	3030	1176	0.75	0.618482	0.47534	0	0	0.276587	-0.420272	-0.860156	-0.917027
839	NM_001017980	203547//VMA21	3	4736	124	306	4306	0.741935	0.48366	0.354621	2	16	0.341638	-0.442742	-0.860133	-0.566377
840	NM_144588	118813//ZFYVE27	13	3049	205	1236	1607	0.712195	0.583333	0.571251	0	3	0.195415	-0.444683	-0.860088	-0.886245
841	NM_145059	197258//FUK	24	3907	58	3255	594	0.741379	0.649155	0.553872	0	0	0.247838	-0.427463	-0.860085
842	NM_031412	23710//GABARAPL1	4	1867	240	354	1273	0.670833	0.480226	0.458759	0	3	0.150526	-0.498911	-0.860022	-0.801545
843	NM_001257328	409//ARRB2	15	1982	228	1293	461	0.776316	0.58082	0.516269	0	0	0.226743	-0.454491	-0.859984	-0.882596
844	NM_005475	10019//SH2B3	8	5406	357	1728	3321	0.784314	0.673611	0.460403	0	3	0.312861	-0.477388	-0.859973	-0.745092
845	NM_001242924	57862//ZNF410	14	2803	450	1551	802	0.595556	0.493875	0.415212	0	1	0.175785	-0.470993	-0.859772	-0.90442
846	NM_001414	1967//EIF2B1	9	1870	219	918	733	0.716895	0.486928	0.420191	0	1	0.193952	-0.43277	-0.859662	-0.831063
847	NM_153042	221656//KDM1B	18	3875	241	1773	1861	0.73029	0.471517	0.335304	1	12	0.234916	-0.4482	-0.859562	-0.892731
848	NM_020447	57184//FAM219B	5	3550	321	597	2632	0.619938	0.626466	0.484802	0	3	0.176608	-0.368546	-0.859503	-0.714761
849	NM_005540	3633//INPP5B	24	4454	94	2742	1618	0.659574	0.491977	0.481459	0	2	0.189367	-0.504661	-0.859411
850	NM_015465	25929//GEMIN5	28	5404	83	4527	794	0.626506	0.490833	0.367758	1	1	0.272251	-0.441849	-0.859209	-0.851331
851	NM_018989	54439//RBM27	21	6540	166	3183	3191	0.680723	0.45366	0.321216	1	13	0.268205	-0.382668	-0.85916	-0.881831
852	NM_014818	9866//TRIM66	20	9753	195	3651	5907	0.487179	0.55163	0.478923	0	9	0.31035	-0.386031	-0.859131
853	NM_144567	90806//ANGEL2	9	4649	155	1635	2859	0.593548	0.427523	0.356768	1	8	0.196739	-0.344137	-0.859127	-0.895512
854	NM_021120	1741//DLG3	19	6021	347	2454	3220	0.769452	0.546047	0.477019	0	4	0.289455	-0.378275	-0.859097	-0.880164
855	NM_002858	5825//ABCD3	23	3616	102	1980	1534	0.764706	0.417677	0.318123	0	4	0.185026	-0.415595	-0.859031	-0.92011
856	NM_001145548	55625//ZDHHC7	9	3273	353	1038	1882	0.677054	0.525048	0.498406	0	3	0.183598	-0.43327	-0.859018	-0.849562
857	NM_032590	84678//KDM2B	23	5306	104	4011	1191	0.5	0.591623	0.399664	1	5	0.305732	-0.393165	-0.858966	-0.863181
858	NM_001162383	9181//ARHGEF2	22	4182	118	2961	1103	0.711864	0.592705	0.489574	0	6	0.135704	-0.359194	-0.858952	-0.911924
859	NM_002616	5187//PER1	23	4709	238	3873	598	0.647059	0.635941	0.563545	0	1	0.211839	-0.415617	-0.858945	-0.909448
860	NM_198794	11183//MAP4K5	32	4435	368	2541	1526	0.747283	0.408894	0.302097	0	10	0.214779	-0.409639	-0.858914	-0.935304
861	NM_033426	85457//KIAA1737	4	4348	179	1200	2969	0.648045	0.530833	0.407881	0	7	0.243905	-0.367366	-0.858882	-0.87824
862	NM_015680	27013//CNPPD1	8	2074	152	1233	689	0.75	0.59854	0.525399	0	0	0.115296	-0.402494	-0.858871	-0.886435
863	NM_003909	8895//CPNE3	17	4864	162	1614	3088	0.537037	0.428748	0.347798	0	12	0.233279	-0.472492	-0.858834	-0.874908
864	NM_020410	57130//ATP13A1	26	3864	28	3615	221	0.678571	0.624896	0.628959	0	0	0.204924	-0.477423	-0.85881	-0.86393
865	NM_020888	57648//KIAA1522	7	5412	44	3285	2083	0.886364	0.663014	0.535766	0	1	0.28046	-0.358799	-0.858642	-0.874061
866	NM_012229	22978//NT5C2	19	3534	193	1686	1655	0.564767	0.446619	0.406647	0	1	0.160141	-0.442198	-0.858626	-0.879016
867	NM_002374	4133//MAP2	15	9445	248	5484	3713	0.407258	0.465354	0.347697	1	10	0.424858	-0.405227	-0.858363	-0.792623
868	NM_006374	10494//STK25	12	2141	215	1281	645	0.772093	0.59719	0.548837	0	0	0.111586	-0.446784	-0.858343	-0.789241
869	NM_032300	84260//TCHP	13	3157	214	1497	1446	0.602804	0.569138	0.439142	0	3	0.160043	-0.434092	-0.858251	-0.707614
870	NM_004896	9559//VPS26A	9	2701	126	984	1591	0.722222	0.361789	0.333752	1	5	0.182032	-0.404458	-0.858249	-0.848823
871	NM_031459	83667//SESN2	10	3528	396	1443	1689	0.724747	0.618157	0.551214	0	0	0.210622	-0.458555	-0.858246	-0.84421
872	NM_182529	168451//THAP5	3	3427	401	1062	1964	0.518703	0.344633	0.325866	1	7	0.188623	-0.375976	-0.858175	-0.752406
873	NM_203406	153364//MBLAC2	2	4280	476	840	2964	0.695378	0.561905	0.297233	0	15	0.282948	-0.434456	-0.858139	-0.770551
874	NM_021078	2648//KAT2A	18	3112	60	2514	538	0.8	0.596261	0.591078	0	0	0.187222	-0.465749	-0.857934	-0.892979
875	NM_002226	3714//JAG2	26	5077	404	3717	956	0.829208	0.664783	0.559623	1	0	0.239211	-0.438066	-0.857843	-0.845957
876	NM_001005333	9500//MAGED1	14	2912	190	2505	217	0.668421	0.553293	0.400922	0	1	0.233639	-0.438508	-0.857759	-0.923748
877	NM_014901	22838//RNF44	11	4153	525	1299	2329	0.71619	0.661278	0.541863	1	6	0.221588	-0.371822	-0.857701	-0.865176
878	NM_181659	8202//NCOA3	23	7996	261	4275	3460	0.56705	0.467602	0.367341	4	10	0.302901	-0.461826	-0.85768	-0.887226
879	NM_016169	51684//SUFU	12	4948	191	1455	3302	0.727749	0.572509	0.55421	1	0	0.231931	-0.387409	-0.857677	-0.808859
880	NM_019108	56006//SMG9	14	2353	343	1563	447	0.658892	0.578375	0.604027	0	0	0.264662	-0.475254	-0.857646	-0.863368
881	NM_015027	23042//PDXDC1	23	4011	224	2367	1420	0.772321	0.504436	0.421831	1	1	0.129787	-0.418214	-0.857603	-0.897389
882	NM_005035	5442//POLRMT	21	3800	56	3693	51	0.821429	0.662334	0.529412	1	0	0.205065	-0.405591	-0.857576	-0.808871
883	NM_001252385	10318//TNIP1	18	2939	241	1860	838	0.759336	0.587097	0.553699	0	0	0.131417	-0.410463	-0.857557	-0.889956
884	NM_212492	2873//GPS1	13	2347	420	1584	343	0.761905	0.607955	0.664723	0	0	0.175478	-0.403344	-0.857306	-0.831018
885	NM_002481	4660//PPP1R12B	24	11108	150	2949	8009	0.626667	0.509664	0.442877	1	16	0.358207	-0.362415	-0.857303	-0.766193
886	NM_033274	8728//ADAM19	23	6481	79	2757	3645	0.746835	0.576714	0.503155	0	5	0.244892	-0.406106	-0.857273	-0.862449
887	NM_002103	2997//GYS1	16	3618	241	2214	1163	0.676349	0.590786	0.564918	0	2	0.181001	-0.509328	-0.857215	-0.819187
888	NM_016441	51232//CRIM1	17	5611	66	3111	2434	0.863636	0.531983	0.348398	2	7	0.213235	-0.430524	-0.857203	-0.890436
889	NM_181832	4771//NF2	17	6089	443	1773	3873	0.758465	0.507614	0.559515	0	0	0.227078	-0.492111	-0.85713	-0.795532
890	NM_001122956	28988//DBNL	13	2218	98	1320	800	0.744898	0.614394	0.54875	0	1	0.106849	-0.390383	-0.857122	-0.641087
891	NM_033161	6836//SURF4	6	2969	130	810	2029	0.807692	0.551852	0.509611	0	2	0.113684	-0.470897	-0.8571	-0.836033
892	NM_020699	57459//GATAD2B	11	7476	243	1782	5450	0.736626	0.50954	0.458532	1	4	0.289235	-0.340904	-0.85709	-0.87308
893	NM_001101	60//ACTB	6	1812	84	1128	600	0.761905	0.605496	0.421667	0	1	0.125433	-0.407585	-0.857005	-0.819149
894	NM_001265589	10313//RTN3	9	4976	187	3099	1690	0.625668	0.430784	0.395266	0	2	0.249822	-0.370323	-0.856986	-0.843731
895	NM_014754	9791//PTDSS1	13	2504	102	1422	980	0.745098	0.480309	0.477551	0	1	0.170598	-0.494719	-0.856968	-0.904014
896	NM_001024736	80381//CD276	10	3401	234	1605	1562	0.786325	0.638629	0.547375	0	1	0.238312	-0.412939	-0.856946	-0.828114
897	NM_022574	64599//GIGYF1	24	6329	1009	3108	2212	0.585728	0.644144	0.569168	1	0	0.206915	-0.40225	-0.856944	-0.367718
898	NM_005642	6879//TAF7	1	2295	740	1050	505	0.494595	0.439048	0.332673	0	2	0.155013	-0.440789	-0.856894
899	NM_182734	23236//PLCB1	33	6823	3	3522	3298	0.666667	0.44293	0.334142	2	17	0.337836	-0.374195	-0.856778	-0.875179
900	NM_001627	214//ALCAM	16	4910	696	1752	2462	0.642241	0.422374	0.329407	1	9	0.320691	-0.411818	-0.856771	-0.894354
901	NM_003404	7529//YWHAB	7	3105	282	741	2082	0.638298	0.454791	0.386167	0	3	0.232174	-0.367488	-0.856675	-0.930001
902	NM_000512	2588//GALNS	14	2363	89	1569	705	0.808989	0.609305	0.541844	0	1	0.214993	-0.416567	-0.856669	-0.883127
903	NM_052920	114818//KLHL29	14	5084	507	2628	1949	0.719921	0.619102	0.460236	1	7	0.269578	-0.419233	-0.856603	-0.853665
904	NM_033427	83992//CTTNBP2	23	5969	92	4992	885	0.695652	0.48738	0.273446	3	3	0.296928	-0.356771	-0.856551	-0.88925
905	NM_030790	81533//ITFG1	18	2230	59	1839	332	0.779661	0.4323	0.28012	2	2	0.172378	-0.332218	-0.856521	-0.874868
906	NM_001256910	9188//DDX21	15	4831	426	2148	2257	0.568075	0.448324	0.344705	0	11	0.203867	-0.420859	-0.856512	-0.866918
907	NM_003400	7514//XPO1	25	4830	728	3216	886	0.600275	0.370958	0.331828	0	4	0.29253	-0.40122	-0.85641	-0.948312
908	NM_014939	22878//TRAPPC8	29	6254	364	4308	1582	0.692308	0.402971	0.360303	1	3	0.266826	-0.330282	-0.856386	-0.91687
909	NM_006070	10342//TFG	8	2073	434	1203	436	0.647465	0.462178	0.337156	0	1	0.256024	-0.399247	-0.856376	-0.837552
910	NM_001252271	388650//FAM69A	5	2646	211	1212	1223	0.388626	0.381188	0.354047	0	5	0.125169	-0.44431	-0.856368	-0.753395
911	NM_006260	5611//DNAJC3	12	5591	117	1515	3959	0.726496	0.408581	0.385198	0	13	0.31433	-0.461335	-0.85632
912	NM_006031	5116//PCNT	47	10560	107	10011	442	0.728972	0.56338	0.436652	0	2	0.369658	-0.352182	-0.856277	-0.678657
913	NM_015236	23284//LPHN3	23	6125	173	4410	1542	0.317919	0.457596	0.331388	0	4	0.29721	-0.416377	-0.856269	-0.92127
914	NM_007277	11336//EXOC3	13	2762	128	2238	396	0.742188	0.547364	0.613636	0	0	0.14898	-0.437167	-0.856172	-0.789625
915	NM_001618	142//PARP1	23	3985	171	3045	769	0.707602	0.512315	0.384915	0	2	0.150422	-0.44783	-0.856147	-0.948144
916	NM_003724	8629//JRK	3	9116	514	1707	6895	0.63035	0.626831	0.547353	0	1	0.23771	-0.371799	-0.85613	-0.641392
917	NM_014608	23191//CYFIP1	31	4429	104	3762	563	0.711538	0.537214	0.358792	0	2	0.208432	-0.529791	-0.85611	-0.908617
918	NM_001078645	8881//CDC16	18	2293	198	1863	232	0.792929	0.419753	0.448276	0	1	0.249291	-0.494176	-0.856035	-0.911688
919	NM_018318	55297//CCDC91	12	2335	16	1326	993	0.5	0.38537	0.293051	0	7	0.0918397	-0.379091	-0.856014	-0.789392
920	NM_013437	29967//LRP12	7	4149	127	2580	1442	0.716535	0.436822	0.29889	0	7	0.209587	-0.466996	-0.855951	-0.903247
921	NM_006310	9520//NPEPPS	23	4339	223	2760	1356	0.793722	0.461957	0.368732	1	3	0.188268	-0.344986	-0.855919	-0.937515
922	NM_014904	22841//RAB11FIP2	5	6061	440	1539	4082	0.697727	0.412606	0.311122	3	19	0.379275	-0.350774	-0.855906	-0.854662
923	NM_015205	23250//ATP11A	30	8795	88	3405	5302	0.818182	0.514537	0.500377	0	12	0.303031	-0.354762	-0.855894	-0.662071
924	NM_031463	83693//HSDL1	6	3668	184	993	2491	0.701087	0.477341	0.380971	0	8	0.158738	-0.420881	-0.855893	-0.919336
925	NM_005955	4520//MTF1	11	7972	141	2262	5569	0.595745	0.509726	0.445861	2	7	0.246267	-0.420175	-0.855889
926	NM_001083619	2891//GRIA2	16	5754	459	2652	2643	0.54902	0.439291	0.303443	1	11	0.272781	-0.361951	-0.855882	-0.867213
927	NM_001007561	126298//IRGQ	3	9687	156	1872	7659	0.673077	0.690171	0.481917	2	11	0.283426	-0.372101	-0.855843	-0.756565
928	NM_007146	7716//VEZF1	6	4633	143	1566	2924	0.783217	0.497446	0.364569	4	6	0.167492	-0.438969	-0.855808	-0.874365
929	NM_015503	25970//SH2B1	9	4866	2102	2016	748	0.573264	0.635913	0.604278	0	0	0.24527	-0.445592	-0.855777	-0.815226
930	NM_005735	10120//ACTR1B	11	2258	208	1131	919	0.798077	0.578249	0.564744	0	2	0.138551	-0.3999	-0.855643	-0.888586
931	NM_212472	5573//PRKAR1A	11	3650	184	1146	2320	0.73913	0.471204	0.336207	1	13	0.164052	-0.381648	-0.855635	-0.900171
932	NM_030762	79365//BHLHE41	5	3780	291	1449	2040	0.597938	0.648723	0.366176	1	5	0.254301	-0.401254	-0.855563	-0.706758
933	NM_002657	5326//PLAGL2	3	5656	217	1491	3948	0.654378	0.58216	0.477204	0	5	0.232004	-0.466214	-0.855542
934	NM_177441	79089//TMUB2	3	2423	650	906	867	0.552308	0.581678	0.546713	0	0	0.144433	-0.497778	-0.855471	-0.886558
935	NM_004341	790//CAD	44	7108	162	6678	268	0.716049	0.576969	0.548507	0	0	0.239982	-0.456487	-0.855459
936	NM_145173	148252//DIRAS1	2	3398	158	597	2643	0.829114	0.624791	0.577753	1	1	0.305686	-0.440561	-0.855316	-0.455548
937	NM_022733	64744//SMAP2	10	2930	415	1290	1225	0.751807	0.503101	0.475102	0	2	0.237618	-0.406622	-0.855313	-0.877248
938	NM_016312	51729//WBP11	12	2674	161	1926	587	0.496894	0.502596	0.349233	1	2	0.126362	-0.391624	-0.855299	-0.838505
939	NM_007110	7011//TEP1	55	10694	40	7884	2770	0.55	0.560883	0.419495	0	7	0.236812	-0.499188	-0.855241
940	NM_001033045	151556//GPR155	17	7553	396	2613	4544	0.588384	0.406047	0.37434	1	12	0.287559	-0.391163	-0.855152	-0.806977
941	NM_002086	2885//GRB2	6	3303	357	654	2292	0.70028	0.507645	0.495637	2	3	0.161607	-0.444054	-0.855104	-0.893583
942	NM_001605	16//AARS	21	3344	110	2907	327	0.645455	0.532164	0.522936	0	0	0.170825	-0.405549	-0.855083	-0.924766
943	NM_052903	114791//TUBGCP5	23	3848	130	3075	643	0.707692	0.44065	0.412131	1	1	0.201551	-0.425223	-0.855041	-0.646903
944	NM_001170714	9564//BCAR1	8	3516	284	2751	481	0.690141	0.663395	0.607069	1	2	0.167955	-0.456824	-0.855038	-0.82943
945	NM_001102653	54726//OTUD4	21	7068	138	3150	3780	0.507246	0.439048	0.34418	2	6	0.3342	-0.314085	-0.85501	-0.83605
946	NM_002862	5834//PYGB	20	4131	109	2532	1490	0.724771	0.587283	0.57047	0	0	0.229375	-0.503897	-0.854993	-0.946369
947	NM_002730	5566//PRKACA	10	2673	200	1056	1417	0.85	0.53125	0.55187	0	2	0.190106	-0.523469	-0.854987	-0.808053
948	NM_024881	79939//SLC35E1	6	5093	18	1233	3842	0.888889	0.628548	0.478917	2	6	0.122215	-0.39661	-0.854884	-0.826042
949	NM_020651	57162//PELI1	7	3767	460	1257	2050	0.686957	0.44471	0.324878	0	8	0.153696	-0.390722	-0.854839	-0.899296
950	NM_015905	8805//TRIM24	19	4004	215	3153	636	0.739535	0.467174	0.349057	0	1	0.27788	-0.419737	-0.854812	-0.818982
951	NM_015061	23081//KDM4C	22	4670	580	3171	919	0.65	0.466099	0.383025	0	4	0.273548	-0.352702	-0.854798
952	NM_001202438	26098//C10orf137	25	4681	293	3717	671	0.645051	0.432607	0.360656	0	5	0.324211	-0.430655	-0.854787	-0.932945
953	NM_018121	55719//FAM178A	20	7286	542	3522	3222	0.660517	0.415105	0.366853	1	7	0.332026	-0.396653	-0.854776	-0.874612
954	NM_018142	55174//INTS10	17	2534	131	2133	270	0.763359	0.450539	0.37037	1	0	0.17548	-0.433491	-0.854729	-0.894677
955	NM_016395	51495//PTPLAD1	11	3208	143	1089	1976	0.692308	0.428834	0.395749	0	7	0.229699	-0.443656	-0.854599	-0.921137
956	NM_015104	23130//ATG2A	41	6373	115	5817	441	0.782609	0.637442	0.639456	0	0	0.246032	-0.449866	-0.854578	-0.831468
957	NM_006811	10955//SERINC3	10	2592	134	1422	1036	0.597015	0.476793	0.348456	0	6	0.127171	-0.367745	-0.854557	-0.909265
958	NM_007062	11137//PWP1	15	1853	87	1506	260	0.62069	0.450199	0.373077	0	0	0.184839	-0.440065	-0.854443	-0.901969
959	NM_001184796	23344//ESYT1	31	4277	118	3345	814	0.635593	0.553064	0.522113	0	0	0.190917	-0.487417	-0.854304	-0.890514
960	NM_145698	91452//ACBD5	13	3985	191	1578	2216	0.732984	0.456274	0.344765	2	12	0.135747	-0.406378	-0.854286	-0.838051
961	NM_031904	83786//FRMD8	11	3751	192	1395	2164	0.75	0.658781	0.573475	0	0	0.195936	-0.389733	-0.854125	-0.724565
962	NM_153456	266722//HS6ST3	2	7804	24	1416	6364	0.791667	0.607345	0.410591	0	13	0.435721	-0.480441	-0.854057
963	NM_001010853	135293//PM20D2	7	4708	95	1311	3302	0.778947	0.526316	0.338583	0	9	0.201162	-0.378511	-0.853942
964	NM_053042	85460//ZNF518B	3	6936	487	3225	3224	0.521561	0.416744	0.368486	1	6	0.227766	-0.451411	-0.853917	-0.517847
965	NM_001220473	8499//PPFIA2	31	5408	298	3744	1366	0.573826	0.446581	0.321376	0	7	0.299855	-0.38111	-0.85389	-0.186468
966	NM_018247	55754//TMEM30A	7	4544	278	1086	3180	0.701439	0.418048	0.333333	0	4	0.313146	-0.373613	-0.853856	-0.883037
967	NM_017754	54887//UHRF1BP1	21	9633	234	4323	5076	0.769231	0.517465	0.419622	0	12	0.294594	-0.469351	-0.853821
968	NM_024086	79066//METTL16	10	5753	148	1689	3916	0.581081	0.474837	0.473187	0	2	0.174773	-0.465521	-0.853754	-0.761728
969	NM_001161779	54704//PDP1	3	4360	276	1689	2395	0.721014	0.468324	0.332777	0	11	0.307205	-0.375755	-0.853699	-0.686674
970	NM_003115	6675//UAP1	10	2327	329	1518	480	0.677812	0.432806	0.339583	1	1	0.207274	-0.430289	-0.853695	-0.910099
971	NM_001030006	163//AP2B1	22	5763	189	2856	2718	0.592593	0.463585	0.461369	1	1	0.252211	-0.314822	-0.853612	-0.921221
972	NM_003883	8841//HDAC3	15	1945	66	1287	592	0.893939	0.520591	0.493243	0	0	0.155274	-0.384943	-0.853585	-0.908783
973	NM_013261	10891//PPARGC1A	13	6318	120	2397	3801	0.508333	0.471423	0.359905	1	9	0.320592	-0.460295	-0.853581
974	NM_020414	57062//DDX24	9	2948	99	2580	269	0.626263	0.494574	0.420074	0	0	0.188414	-0.401811	-0.853429	-0.917279
975	NM_001256012	4628//MYH10	43	7762	139	6024	1599	0.618705	0.49419	0.463415	0	2	0.290852	-0.396019	-0.853223	-0.86593
976	NM_005093	9139//CBFA2T2	12	7737	537	1815	5385	0.461825	0.530579	0.495265	1	5	0.246855	-0.380026	-0.853203	-0.780921
977	NM_004818	9416//DDX23	17	3267	91	2463	713	0.659341	0.528218	0.517532	0	0	0.108683	-0.439184	-0.85313	-0.819287
978	NM_153223	153241//CEP120	21	4711	116	2961	1634	0.681034	0.423843	0.29743	0	9	0.192982	-0.351036	-0.85312	-0.859973
979	NM_001003694	7862//BRPF1	14	4728	399	3663	666	0.75188	0.574393	0.507508	1	3	0.191265	-0.400296	-0.853093	-0.844613
980	NM_001628	231//AKR1B1	10	1398	74	951	373	0.702703	0.546793	0.466488	0	0	0.123577	-0.475038	-0.852867	-0.875706
981	NM_145648	121260//SLC15A4	8	2789	53	1734	1002	0.773585	0.570358	0.387226	0	3	0.270481	-0.436008	-0.852831	-0.86819
982	NM_001017916	1534//CYB561	6	3154	300	756	2098	0.72	0.625661	0.542421	0	0	0.234759	-0.496179	-0.852772	-0.820768
983	NM_020676	57406//ABHD6	9	2393	410	1014	969	0.712195	0.513807	0.448916	0	3	0.235849	-0.438776	-0.852749	-0.899529
984	NM_030645	80851//SH3BP5L	7	3182	552	1182	1448	0.586957	0.64467	0.577348	0	1	0.167132	-0.36103	-0.852651	-0.798018
985	NM_178526	284439//SLC25A42	8	3269	156	957	2156	0.788462	0.617555	0.570965	0	2	0.202238	-0.41035	-0.852635	-0.592687
986	NM_016936	29855//UBN1	17	6477	842	3405	2230	0.35867	0.53627	0.51704	0	0	0.233702	-0.345554	-0.85259	-0.787799
987	NM_004184	7453//WARS	11	2884	381	1416	1087	0.501312	0.508475	0.470101	0	0	0.163165	-0.418738	-0.852519	-0.905973
988	NM_025078	80148//PQLC1	6	2544	172	816	1556	0.843023	0.639706	0.617609	0	0	0.165907	-0.449904	-0.852514	-0.812965
989	NM_018706	55526//DHTKD1	17	5196	99	2760	2337	0.69697	0.523913	0.434745	1	7	0.180009	-0.540298	-0.852461	-0.891786
990	NM_198576	375790//AGRN	36	7326	50	6138	1138	0.88	0.685239	0.616872	0	0	0.270943	-0.400619	-0.852425	-0.931621
991	NM_017423	51809//GALNT7	12	4307	83	1974	2250	0.746988	0.444276	0.324889	0	14	0.208909	-0.40388	-0.852387
992	NM_001244666	6811//STX5	11	1872	157	966	749	0.656051	0.547619	0.550067	0	0	0.13636	-0.43147	-0.852376	-0.88035
993	NM_003427	7629//ZNF76	14	2653	205	1713	735	0.673171	0.590193	0.556463	1	1	0.126234	-0.445291	-0.852333	-0.859837
994	NM_005110	9945//GFPT2	19	3011	98	2049	864	0.744898	0.528062	0.459491	0	2	0.249313	-0.424538	-0.852311	-0.796581
995	NM_198461	164832//LONRF2	12	13912	640	2265	11007	0.721875	0.566446	0.437903	3	25	0.497291	-0.374846	-0.852271	-0.710368
996	NM_014853	9905//SGSM2	24	4867	177	3156	1534	0.824859	0.600444	0.616037	0	0	0.217508	-0.429417	-0.852234	-0.891864
997	NM_001164	322//APBB1	14	2674	132	2133	409	0.765152	0.60572	0.579462	0	0	0.185585	-0.356807	-0.852149	-0.877981
998	NM_018425	55361//PI4K2A	9	4185	57	1440	2688	0.789474	0.581944	0.508929	0	2	0.185278	-0.428528	-0.852146	-0.867728
999	NM_001145437	4047//LSS	21	4390	451	1959	1980	0.709534	0.601327	0.582828	0	0	0.254529	-0.41718	-0.852119	-0.795878
1000	NM_001039948	129049//SGSM1	26	6176	157	3447	2572	0.808917	0.578764	0.509331	0	2	0.296201	-0.510438	-0.852099	-0.912428
1001	NM_001136557	57720//GPR107	20	7078	227	1803	5048	0.656388	0.476983	0.488708	1	7	0.233793	-0.391576	-0.851992	-0.646237
1002	NM_014840	9891//NUAK1	7	6821	1380	1986	3455	0.751449	0.560926	0.448336	0	6	0.321376	-0.352134	-0.851988	-0.892048
1003	NM_006795	10938//EHD1	5	3457	255	1605	1597	0.760784	0.619938	0.601127	0	0	0.120193	-0.436768	-0.851917	-0.861029
1004	NM_003948	8999//CDKL2	12	4715	525	1482	2708	0.56	0.394737	0.353397	0	16	0.300866	-0.364052	-0.851873	-0.885228
1005	NM_001991	2145//EZH1	21	4646	145	2244	2257	0.551724	0.479947	0.529021	0	0	0.215232	-0.412489	-0.851858	-0.849299
1006	NM_001083621	9923//ZBTB40	19	8992	511	3720	4761	0.491194	0.512903	0.509557	0	7	0.229621	-0.393809	-0.851857	-0.796498
1007	NM_015260	23309//SIN3B	20	5138	23	3489	1626	0.73913	0.608197	0.592866	0	2	0.19988	-0.49925	-0.851842	-0.885667
1008	NM_001143835	4798//NFRKB	27	5051	201	3900	950	0.616915	0.549487	0.486316	1	1	0.208131	-0.383833	-0.851804	-0.800332
1009	NM_198580	376497//SLC27A1	12	3547	50	1941	1556	0.78	0.654817	0.595116	0	2	0.195464	-0.465044	-0.851787	-0.834456
1010	NM_003372	7411//VBP1	6	1628	59	594	975	0.745763	0.419192	0.325128	0	3	0.0993113	-0.507091	-0.851748	-0.874948
1011	NM_020993	605//BCL7A	6	3714	137	696	2881	0.744526	0.558908	0.522735	0	2	0.120992	-0.406585	-0.851732	-0.671161
1012	NM_003907	8893//EIF2B5	16	2898	364	2166	368	0.590659	0.522161	0.540761	0	0	0.222076	-0.347577	-0.851667	-0.86059
1013	NM_032833	84919//PPP1R15B	2	5275	405	2142	2728	0.62963	0.498133	0.354472	1	11	0.190859	-0.422863	-0.851617	-0.9019
1014	NM_003629	8503//PIK3R3	10	5675	756	1386	3533	0.556878	0.428571	0.45259	0	5	0.270248	-0.378805	-0.851589	-0.768309
1015	NM_031442	83604//TMEM47	3	4054	259	546	3249	0.795367	0.547619	0.333333	0	10	0.278076	-0.47844	-0.851546	-0.743457
1016	NM_007313	25//ABL1	11	5881	439	3450	1992	0.394077	0.588406	0.572791	0	1	0.192389	-0.509706	-0.851389	-0.756977
1017	NM_001110556	2316//FLNA	48	8510	249	7944	317	0.722892	0.617951	0.659306	0	0	0.250598	-0.498095	-0.851234	-0.784554
1018	NM_001195072	25829//TMEM184B	10	3712	508	1026	2178	0.681102	0.583821	0.598255	1	3	0.124066	-0.401393	-0.851187	-0.85424
1019	NM_001015049	9529//BAG5	2	5055	311	1467	3277	0.688103	0.449216	0.397925	0	8	0.174689	-0.347605	-0.851132	-0.16028
1020	NM_002419	4296//MAP3K11	10	3573	493	2544	536	0.709939	0.665881	0.625	0	0	0.170444	-0.474081	-0.851119	-0.75142
1021	NM_006503	5704//PSMC4	11	1435	37	1257	141	0.621622	0.550517	0.489362	0	1	0.115523	-0.429969	-0.851037	-0.829701
1022	NM_032560	55671//SMEK1	16	3893	283	2463	1147	0.689046	0.401543	0.355711	0	4	0.232937	-0.384907	-0.850946	-0.919711
1023	NM_012307	23136//EPB41L3	23	4446	86	3264	1096	0.755814	0.518689	0.347628	0	4	0.285075	-0.482283	-0.850926	-0.946796
1024	NM_001007559	6760//SS18	11	3436	78	1257	2101	0.679487	0.504375	0.372204	0	6	0.174442	-0.493228	-0.850881	-0.799738
1025	NM_057161	116138//KLHDC3	11	2019	305	1149	565	0.652459	0.54134	0.578761	0	0	0.17794	-0.392187	-0.850755	-0.841605
1026	NM_052928	114826//SMYD4	11	4334	168	2415	1751	0.75	0.516356	0.491148	0	0	0.21527	-0.434656	-0.850741	-0.784217
1027	NM_005443	9061//PAPSS1	12	2542	84	1875	583	0.761905	0.468267	0.320755	0	1	0.166999	-0.376055	-0.850652	-0.895962
1028	NM_022079	26091//HERC4	26	4517	311	3174	1032	0.575563	0.398551	0.296512	1	7	0.261975	-0.380978	-0.850642	-0.933606
1029	NM_015695	27154//BRPF3	13	6023	224	3618	2181	0.825893	0.563571	0.485099	1	2	0.24056	-0.331268	-0.850601	-0.891412
1030	NM_138444	115207//KCTD12	1	6237	257	978	5002	0.77821	0.695297	0.368053	3	13	0.349866	-0.435923	-0.850546
1031	NM_003901	8879//SGPL1	15	5769	222	1707	3840	0.702703	0.476274	0.457813	0	3	0.17659	-0.461469	-0.850509	-0.885773
1032	NM_005966	4664//NAB1	10	4469	572	1464	2433	0.590909	0.481557	0.321825	0	10	0.187757	-0.412537	-0.850421	-0.826353
1033	NM_004901	9583//ENTPD4	13	5897	272	1851	3774	0.680147	0.481902	0.432167	0	15	0.209298	-0.337113	-0.850371	-0.898938
1034	NM_006302	7841//MOGS	4	2895	163	2514	218	0.730061	0.617343	0.472477	0	0	0.177361	-0.409534	-0.850298	-0.689292
1035	NM_015512	25981//DNAH1	78	13110	261	12798	51	0.524904	0.568683	0.470588	0	0	0.383728	-0.41342	-0.85024
1036	NM_004615	7102//TSPAN7	8	1806	69	750	987	0.84058	0.513333	0.432624	0	1	0.152444	-0.497209	-0.850131	-0.94884
1037	NM_033211	90355//C5orf30	3	3010	269	621	2120	0.6171	0.516908	0.328302	0	10	0.140265	-0.454238	-0.849969	-0.76768
1038	NM_016217	51696//HECA	4	5621	285	1632	3704	0.77193	0.622549	0.352052	1	10	0.384365	-0.404051	-0.849911	-0.843067
1039	NM_015140	23170//TTLL12	14	3383	62	1935	1386	0.870968	0.629457	0.585859	0	0	0.136788	-0.405037	-0.849734	-0.896858
1040	NM_002204	3675//ITGA3	26	5027	464	3156	1407	0.737069	0.601711	0.596304	1	1	0.279881	-0.418922	-0.849654	-0.844916
1041	NM_032172	84132//USP42	18	5120	123	3951	1046	0.772358	0.551506	0.343212	2	5	0.257947	-0.432709	-0.849635	-0.795609
1042	NM_001037283	8662//EIF3B	19	3081	83	2445	553	0.783133	0.553783	0.605787	0	1	0.225705	-0.447322	-0.849539	-0.876732
1043	NM_004938	1612//DAPK1	26	5938	375	4293	1270	0.693333	0.534125	0.4	2	3	0.262934	-0.400257	-0.849378	-0.898551
1044	NM_152609	163882//CNST	11	5233	378	2178	2677	0.645503	0.460973	0.372058	0	12	0.268241	-0.346738	-0.84922	-0.875062
1045	NM_001037165	221937//FOXK1	9	11191	10	2202	8979	0.8	0.688011	0.546497	0	5	0.258804	-0.382276	-0.849174	-0.69383
1046	NM_002225	3712//IVD	12	4665	334	1281	3050	0.60479	0.567525	0.517377	0	1	0.133531	-0.380977	-0.849162	-0.794309
1047	NM_002389	4179//CD46	14	3393	175	1179	2039	0.634286	0.425785	0.339382	0	5	0.200618	-0.430014	-0.849153	-0.818267
1048	NM_198868	23061//TBC1D9B	22	5165	35	3753	1377	0.857143	0.598455	0.533043	0	0	0.136494	-0.339144	-0.849001	-0.948715
1049	NM_030821	81579//PLA2G12A	4	5235	277	570	4388	0.754513	0.508772	0.368277	0	17	0.175703	-0.365085	-0.848974
1050	NM_015171	23214//XPO6	24	4422	501	3378	543	0.732535	0.511545	0.570902	0	0	0.262744	-0.444062	-0.848955	-0.912664
1051	NM_001080517	55209//SETD5	23	6827	435	4329	2063	0.625287	0.490875	0.444983	0	3	0.229573	-0.411049	-0.848909	-0.909218
1052	NM_007314	27//ABL2	12	12227	287	3549	8391	0.749129	0.520992	0.417352	3	18	0.384579	-0.431328	-0.848906	-0.525374
1053	NM_025015	259217//HSPA12A	12	5722	105	2028	3589	0.809524	0.557692	0.430203	1	5	0.309767	-0.296407	-0.848884	-0.911147
1054	NM_014812	9859//CEP170	20	7184	408	4755	2021	0.637255	0.431546	0.315685	1	11	0.35732	-0.361657	-0.848866	-0.922421
1055	NM_015308	23360//FNBP4	17	4112	153	3054	905	0.69281	0.475442	0.367956	1	1	0.308029	-0.385897	-0.848851	-0.878068
1056	NM_007051	11124//FAF1	19	2583	453	1953	177	0.772627	0.447005	0.497175	0	0	0.251725	-0.424067	-0.848801	-0.78775
1057	NM_025147	80219//COQ10B	5	1974	54	717	1203	0.685185	0.421199	0.375727	1	3	0.124604	-0.452725	-0.848739	-0.856806
1058	NM_017643	54799//MBTD1	17	5382	344	1887	3151	0.619186	0.425013	0.340527	1	16	0.385786	-0.358511	-0.848712
1059	NM_004775	9331//B4GALT6	9	4814	297	1149	3368	0.683502	0.419495	0.304038	1	13	0.343035	-0.458848	-0.848692	-0.842272
1060	NM_014903	89795//NAV3	39	9758	173	7092	2493	0.33526	0.473491	0.377858	2	5	0.448309	-0.43505	-0.848635	-0.910846
1061	NM_001128608	23005//MAPKBP1	32	7250	286	4545	2419	0.653846	0.578878	0.57007	0	3	0.203181	-0.365239	-0.848574	-0.85715
1062	NM_001172659	57732//ZFYVE28	13	4145	563	2454	1128	0.628774	0.644662	0.589539	0	2	0.225567	-0.42177	-0.848437	-0.79216
1063	NM_005120	9968//MED12	45	6969	199	6534	236	0.653266	0.546832	0.466102	0	1	0.263929	-0.423732	-0.848432	-0.720887
1064	NM_005047	5711//PSMD5	10	3386	19	1515	1852	0.789474	0.450825	0.36879	0	2	0.176025	-0.455478	-0.848423	-0.868151
1065	NM_014924	22863//ATG14	10	4743	36	1479	3228	0.555556	0.503043	0.418216	1	3	0.216644	-0.509444	-0.848175	-0.87241
1066	NM_003366	7385//UQCRC2	14	1674	136	1362	176	0.551471	0.460352	0.375	0	0	0.140763	-0.441601	-0.848151	-0.822655
1067	NM_001185072	9069//CLDN12	4	3660	382	735	2543	0.544503	0.496599	0.329532	2	10	0.271338	-0.400026	-0.847961	-0.693924
1068	NM_001168374	9856//KIAA0319	22	6896	643	3192	3061	0.601866	0.515351	0.405423	2	5	0.2688	-0.400874	-0.847927	-0.914549
1069	NM_005147	9093//DNAJA3	12	2762	77	1443	1242	0.792208	0.561331	0.506441	1	1	0.133552	-0.429803	-0.847893	-0.908023
1070	NM_020883	57643//ZSWIM5	14	5836	228	3558	2050	0.807018	0.556773	0.45561	2	3	0.270168	-0.371016	-0.847829
1071	NM_003896	8869//ST3GAL5	7	2382	129	1257	996	0.79845	0.472554	0.411647	0	4	0.185377	-0.41224	-0.847792	-0.86452
1072	NM_014905	2744//GLS	18	4832	264	2010	2558	0.685606	0.465174	0.370602	0	13	0.307223	-0.372494	-0.847788	-0.759218
1073	NM_080670	113829//SLC35A4	3	2657	728	975	954	0.550824	0.608205	0.539832	0	0	0.128306	-0.417317	-0.847705	-0.27089
1074	NM_007027	11073//TOPBP1	28	5346	132	4569	645	0.787879	0.415846	0.310078	2	3	0.288528	-0.376674	-0.847651	-0.927359
1075	NM_206839	10933//MORF4L1	13	1998	237	1089	672	0.71308	0.445363	0.333333	1	0	0.167278	-0.479308	-0.847617	-0.807803
1076	NM_003560	8398//PLA2G6	17	3223	136	2421	666	0.654412	0.602644	0.624625	0	0	0.148371	-0.508333	-0.847584	-0.871957
1077	NM_030920	81611//ANP32E	7	3453	370	807	2276	0.527027	0.425031	0.314587	1	7	0.179538	-0.413429	-0.84754	-0.678439
1078	NM_001010898	388662//SLC6A17	12	6402	461	2184	3757	0.72885	0.581502	0.56428	0	2	0.245965	-0.457683	-0.847531	-0.883838
1079	NM_007368	22821//RASA3	24	4200	131	2505	1564	0.824427	0.555289	0.528133	0	1	0.168742	-0.504917	-0.847489	-0.878981
1080	NM_207352	285440//CYP4V2	11	4704	304	1578	2822	0.776316	0.474018	0.381644	0	12	0.191426	-0.432905	-0.847448
1081	NM_016526	51272//BET1L	3	2956	101	309	2546	0.762376	0.592233	0.556559	0	0	0.146408	-0.379661	-0.847399	-0.197387
1082	NM_005051	5859//QARS	24	2430	5	2328	97	0.6	0.551117	0.505155	0	0	0.133002	-0.496666	-0.847146	-0.928475
1083	NM_020839	57599//WDR48	19	3691	10	2034	1647	0.4	0.416421	0.42623	0	5	0.198947	-0.382618	-0.847107	-0.823443
1084	NM_183002	6547//SLC8A3	8	5268	754	2784	1730	0.706897	0.519756	0.427746	0	1	0.355034	-0.409198	-0.847104	-0.885793
1085	NM_003112	6671//SP4	6	5800	181	2355	3264	0.685083	0.46327	0.320159	1	11	0.304985	-0.346398	-0.847076	-0.863228
1086	NM_207119	55222//LRRC20	5	3158	222	555	2381	0.608108	0.598198	0.567409	0	1	0.207644	-0.445973	-0.847015	-0.814727
1087	NM_152721	220164//DOK6	8	8896	197	996	7703	0.812183	0.476908	0.364793	2	24	0.283486	-0.47223	-0.84701	-0.659818
1088	NM_201523	89953//KLC4	16	2656	319	1914	423	0.636364	0.587774	0.574468	0	0	0.192394	-0.314428	-0.846956	-0.88157
1089	NM_001002860	55727//BTBD7	11	8448	326	3399	4723	0.662577	0.46749	0.393817	4	10	0.28188	-0.353997	-0.846659
1090	NM_001316	1434//CSE1L	25	3627	189	2916	522	0.666667	0.388546	0.350575	0	1	0.219601	-0.378891	-0.846544	-0.89863
1091	NM_001009984	25943//C20orf194	37	6909	105	3534	3270	0.780952	0.475948	0.488379	0	5	0.236194	-0.387139	-0.846503	-0.895595
1092	NM_016656	10325//RRAGB	11	2207	651	1125	431	0.571429	0.435556	0.320186	1	0	0.206554	-0.444874	-0.846433	-0.935355
1093	NM_004339	754//PTTG1IP	6	2826	287	543	1996	0.696864	0.567219	0.49499	0	3	0.194361	-0.488735	-0.846392	-0.901218
1094	NM_018073	55128//TRIM68	7	3352	290	1458	1604	0.631034	0.534979	0.484414	0	0	0.156513	-0.400135	-0.846346	-0.802883
1095	NM_003388	7461//CLIP2	17	5563	327	3141	2095	0.75841	0.638968	0.605728	0	0	0.196139	-0.347671	-0.84631	-0.912379
1096	NM_020314	57020//C16orf62	31	3894	48	3159	687	0.604167	0.503957	0.409025	0	4	0.184164	-0.416521	-0.846297	-0.91051
1097	NM_020451	57190//SEPN1	13	4332	55	1773	2504	0.836364	0.626622	0.572684	0	0	0.183231	-0.444638	-0.846232	-0.889489
1098	NM_020710	57470//LRRC47	7	2648	28	1752	868	0.75	0.638699	0.474654	0	0	0.248157	-0.337834	-0.846209	-0.901504
1099	NM_001183	537//ATP6AP1	10	2099	61	1413	625	0.688525	0.596603	0.5392	1	1	0.196978	-0.379216	-0.846197	-0.935866
1100	NM_016257	51440//HPCAL4	4	4259	120	576	3563	0.791667	0.579861	0.463654	0	6	0.254658	-0.395536	-0.846137	-0.898517
1101	NM_001256864	9829//DNAJC6	19	5968	211	2913	2844	0.554502	0.501888	0.350914	1	8	0.186618	-0.375865	-0.846116	-0.899642
1102	NM_005736	10121//ACTR1A	11	2873	108	1131	1634	0.685185	0.524315	0.564259	0	2	0.144524	-0.461922	-0.846094	-0.836378
1103	NM_005896	3417//IDH1	10	2329	234	1245	850	0.525641	0.44498	0.354118	0	0	0.13585	-0.498112	-0.846008	-0.819956
1104	NM_018640	55885//LMO3	4	3833	545	438	2850	0.510092	0.484018	0.330526	3	9	0.277141	-0.389863	-0.845972	-0.862591
1105	NM_001243765	9910//RABGAP1L	9	6856	436	1113	5307	0.447248	0.480683	0.35651	0	15	0.403141	-0.342628	-0.845924	-0.785559
1106	NM_001037341	5142//PDE4B	17	4303	191	2211	1901	0.486911	0.463139	0.407154	1	3	0.229025	-0.432702	-0.845859	-0.907269
1107	NM_014191	6334//SCN8A	27	11556	178	5943	5435	0.719101	0.487464	0.44379	3	10	0.363157	-0.442563	-0.84581
1108	NM_024956	80021//TMEM62	14	2768	279	1932	557	0.691756	0.453416	0.500898	0	1	0.245326	-0.429364	-0.845804	-0.795261
1109	NM_001252507	56967//C14orf132	2	7583	177	252	7154	0.717514	0.587302	0.511602	0	7	0.225406	-0.354221	-0.845781
1110	NM_003565	8408//ULK1	28	5222	268	3153	1801	0.850746	0.659372	0.576902	1	1	0.232591	-0.441709	-0.845773	-0.907002
1111	NM_019114	54566//EPB41L4B	26	5578	295	2703	2580	0.864407	0.537551	0.368605	0	9	0.333208	-0.461307	-0.845739	-0.883574
1112	NM_024095	140461//ASB8	4	2613	169	867	1577	0.579882	0.513264	0.417248	0	1	0.0921078	-0.452814	-0.845719	-0.791575
1113	NM_145911	7571//ZNF23	6	3239	814	1932	493	0.611794	0.434265	0.312373	0	4	0.200501	-0.38968	-0.84565	-0.743142
1114	NM_018144	55176//SEC61A2	12	2528	147	1431	950	0.768707	0.457023	0.396842	0	3	0.190911	-0.458766	-0.845378	-0.900773
1115	NM_018972	54332//GDAP1	6	3889	79	1077	2733	0.708861	0.454039	0.365532	0	9	0.153884	-0.360441	-0.845281	-0.895986
1116	NM_015570	26053//AUTS2	19	6417	734	3780	1903	0.622616	0.613757	0.39464	2	2	0.267961	-0.411379	-0.845264	-0.823295
1117	NM_001142292	81562//LMAN2L	9	2442	36	1080	1326	0.583333	0.535185	0.487934	0	1	0.187253	-0.442826	-0.845208	-0.727683
1118	NM_006549	10645//CAMKK2	17	5603	829	1767	3007	0.531966	0.599887	0.490522	1	3	0.323726	-0.363088	-0.845202	-0.902916
1119	NM_015045	23063//WAPAL	19	6302	442	3573	2287	0.705882	0.412538	0.339746	3	8	0.244288	-0.368288	-0.845173	-0.919265
1120	NM_001198842	10576//CCT2	16	2185	466	1467	252	0.609442	0.42604	0.337302	0	3	0.137948	-0.396799	-0.845173	-0.831607
1121	NM_014692	9717//SEC14L5	16	6456	180	2091	4185	0.683333	0.622669	0.5092	0	4	0.261176	-0.351435	-0.845009
1122	NM_002833	5780//PTPN9	13	3938	508	1782	1648	0.67126	0.505612	0.45449	1	4	0.192224	-0.386618	-0.844969	-0.86698
1123	NM_080725	140809//SRXN1	2	2565	61	414	2090	0.803279	0.688406	0.482775	0	3	0.192268	-0.401306	-0.844953	-0.777785
1124	NM_004461	2193//FARSA	13	1853	48	1527	278	0.75	0.618206	0.589928	0	1	0.129804	-0.444824	-0.844946	-0.821532
1125	NM_016075	51028//VPS36	14	4423	34	1161	3228	0.852941	0.455642	0.359665	1	17	0.170065	-0.30904	-0.844902	-0.827994
1126	NM_021083	7504//XK	3	5085	82	1335	3668	0.792683	0.510112	0.364504	1	10	0.345561	-0.456752	-0.844842
1127	NM_130466	89910//UBE3B	28	5730	603	3207	1920	0.585406	0.510134	0.513021	0	4	0.236589	-0.394025	-0.844837	-0.742287
1128	NM_001134422	55573//CDV3	5	4197	455	642	3100	0.771429	0.571651	0.386129	0	10	0.235373	-0.408892	-0.844828	-0.590751
1129	NM_021239	58517//RBM25	19	4303	208	2532	1563	0.629808	0.440758	0.330134	4	5	0.154473	-0.299116	-0.844759	-0.495295
1130	NM_152716	219988//PATL1	19	4127	143	2313	1671	0.769231	0.492434	0.40395	1	4	0.179944	-0.430048	-0.844755	-0.771638
1131	NM_020755	57515//SERINC1	10	3128	70	1362	1696	0.5	0.415565	0.353184	0	8	0.154454	-0.379004	-0.844591	-0.882259
1132	NM_001360	1717//DHCR7	9	2665	273	1428	964	0.619048	0.591737	0.558091	0	2	0.092266	-0.481448	-0.844548	-0.75612
1133	NM_001077198	79065//ATG9A	16	3773	186	2520	1067	0.688172	0.578175	0.597938	0	0	0.191062	-0.414195	-0.844395	-0.9198
1134	NM_001037163	84792//FAM220A	2	2214	468	780	966	0.685897	0.534615	0.359213	0	3	0.227174	-0.395565	-0.844353	-0.682078
1135	NM_001039350	1804//DPP6	26	4561	350	2406	1805	0.505714	0.508728	0.52687	1	1	0.270554	-0.46317	-0.844288	-0.894017
1136	NM_014661	9679//FAM53B	5	5740	523	1269	3948	0.713193	0.617809	0.58536	1	1	0.194615	-0.374911	-0.844271	-0.78799
1137	NM_005741	10127//ZNF263	6	3285	332	2052	901	0.704819	0.555556	0.491676	1	0	0.201162	-0.377258	-0.84425	-0.816216
1138	NM_015909	51594//NBAS	52	7282	26	7116	140	0.692308	0.459528	0.464286	0	0	0.371587	-0.40758	-0.844225	-0.857613
1139	NM_013302	29904//EEF2K	18	7412	485	2178	4749	0.713402	0.572544	0.448305	1	9	0.221442	-0.443086	-0.844167
1140	NM_030918	81609//SNX27	12	7085	16	1587	5482	0.6875	0.502836	0.445458	0	9	0.383834	-0.37129	-0.844134	-0.797439
1141	NM_014329	23644//EDC4	29	4811	239	4206	366	0.748954	0.59534	0.527322	0	0	0.201367	-0.433542	-0.844024	-0.929996
1142	NM_015939	51605//TRMT6	11	2311	122	1494	695	0.737705	0.451807	0.339568	0	3	0.13811	-0.432909	-0.843982	-0.829163
1143	NM_006133	747//DAGLA	20	5758	116	3129	2513	0.758621	0.628316	0.621568	1	0	0.208066	-0.479102	-0.843945	-0.821383
1144	NM_001018077	2908//NR3C1	9	7286	994	2334	3958	0.434608	0.440446	0.350682	2	14	0.378155	-0.35645	-0.843905	-0.887279
1145	NM_001135243	6949//TCOF1	27	5096	108	4467	521	0.740741	0.59615	0.539347	0	0	0.188882	-0.439308	-0.843868	-0.859919
1146	NM_015348	23505//TMEM131	41	6642	229	5652	761	0.755459	0.450814	0.357424	0	1	0.377169	-0.421859	-0.843764	-0.875978
1147	NM_182703	348094//ANKDD1A	15	3112	29	1569	1514	0.827586	0.600382	0.343461	0	0	0.244952	-0.422713	-0.843761	-0.796673
1148	NM_001080419	85451//UNK	16	3863	42	2433	1388	0.5	0.620633	0.543228	1	1	0.107461	-0.460044	-0.843761	-0.82299
1149	NM_002881	5899//RALB	5	2261	190	621	1450	0.7	0.479871	0.403448	0	3	0.11476	-0.426208	-0.843728	-0.881867
1150	NM_001198994	65220//NADK	14	3653	205	1776	1672	0.507317	0.608671	0.526316	2	1	0.115446	-0.41094	-0.843626	-0.716817
1151	NM_000302	5351//PLOD1	19	3031	113	2184	734	0.787611	0.593864	0.557221	0	1	0.19135	-0.505743	-0.843597	-0.904855
1152	NM_022087	63917//GALNT11	12	2722	230	1827	665	0.713043	0.485495	0.386466	0	3	0.198026	-0.349225	-0.843545	-0.845283
1153	NM_003325	7290//HIRA	25	4013	220	3054	739	0.854545	0.547806	0.510149	0	1	0.162377	-0.418272	-0.843493	-0.885454
1154	NM_003076	6602//SMARCD1	13	3429	170	1548	1711	0.735294	0.536176	0.528346	0	0	0.191698	-0.406599	-0.843452	-0.878144
1155	NM_020657	57343//ZNF304	3	4416	388	1980	2048	0.592784	0.473737	0.428711	0	4	0.233813	-0.427152	-0.843406	-0.739252
1156	NM_004800	9375//TM9SF2	17	2389	133	1992	264	0.586466	0.426205	0.325758	0	1	0.206941	-0.398783	-0.843404	-0.930086
1157	NM_007106	5412//UBL3	5	4346	1145	354	2847	0.641921	0.412429	0.316122	2	10	0.211086	-0.283368	-0.843403	-0.888714
1158	NM_197977	7743//ZNF189	4	3262	496	1755	1011	0.586694	0.407407	0.367953	1	2	0.177364	-0.362197	-0.843397	-0.600973
1159	NM_002047	2617//GARS	17	2749	357	2220	172	0.635854	0.474775	0.360465	0	0	0.275776	-0.411566	-0.843381	-0.919632
1160	NM_005977	6049//RNF6	5	3584	470	2058	1056	0.634043	0.433431	0.277462	1	8	0.168283	-0.378261	-0.843346	-0.828344
1161	NM_004064	1027//CDKN1B	3	2413	472	597	1344	0.654661	0.58459	0.334077	2	7	0.134659	-0.438824	-0.843318	-0.856883
1162	NM_018182	55731//FAM222B	4	4197	216	1689	2292	0.662037	0.613381	0.453752	0	4	0.168701	-0.363491	-0.843275	-0.42196
1163	NM_153371	222484//LNX2	10	4804	309	2073	2422	0.614887	0.479016	0.341866	0	5	0.238629	-0.422508	-0.843267
1164	NM_016627	51321//AMZ2	7	1980	702	1083	195	0.636752	0.426593	0.323077	0	0	0.208184	-0.46333	-0.843263	-0.8969
1165	NM_007192	11198//SUPT16H	26	4684	339	3144	1201	0.542773	0.436387	0.43547	0	2	0.231672	-0.396511	-0.843248	-0.913838
1166	NM_001172630	115703//ARHGAP33	21	4219	454	3372	393	0.678414	0.666667	0.554707	0	0	0.16316	-0.437815	-0.843216	-0.862399
1167	NM_031438	83594//NUDT12	7	3488	93	1389	2006	0.516129	0.409647	0.285643	1	16	0.119711	-0.428474	-0.843173	-0.876378
1168	NM_001199179	27032//ATP2C1	28	5021	409	2760	1852	0.728606	0.418478	0.315335	0	7	0.199426	-0.310342	-0.843157	-0.818783
1169	NM_005552	3831//KLC1	15	2603	307	1683	612	0.758958	0.485443	0.486928	0	1	0.196335	-0.323223	-0.843058	-0.886003
1170	NM_003047	6548//SLC9A1	12	4742	796	2448	1498	0.625628	0.590686	0.590788	0	0	0.254567	-0.408508	-0.842985	-0.852599
1171	NM_001011713	122830//NAA30	5	4475	153	1089	3232	0.712418	0.586777	0.329208	0	16	0.269071	-0.405331	-0.842924	-0.804128
1172	NM_001077351	55147//RBM23	14	2604	199	1320	1085	0.58794	0.528788	0.476498	1	2	0.154746	-0.474643	-0.842916	-0.897179
1173	NM_012166	26267//FBXO10	11	4575	49	2871	1655	0.816327	0.555207	0.551662	0	1	0.242629	-0.43366	-0.842884	-0.826962
1174	NM_020784	57544//TXNDC16	21	4641	449	2478	1714	0.547884	0.380952	0.340723	0	6	0.298123	-0.396868	-0.842858	-0.915793
1175	NM_139062	1453//CSNK1D	10	3769	337	1230	2202	0.724036	0.573984	0.554496	2	0	0.154914	-0.3053	-0.842833
1176	NM_001164440	651746//ANKRD33B	4	9333	145	1485	7703	0.813793	0.70101	0.492925	0	8	0.39172	-0.356213	-0.842833
1177	NM_173079	146923//RUNDC1	5	3828	12	1842	1974	0.583333	0.598263	0.454407	0	2	0.242514	-0.371047	-0.842822	-0.796448
1178	NM_020177	56929//FEM1C	3	5813	562	1854	3397	0.633452	0.421791	0.322343	0	14	0.18129	-0.448632	-0.842704	-0.813255
1179	NM_001166347	284129//SLC26A11	18	2923	309	1821	793	0.708738	0.629874	0.504414	0	2	0.187711	-0.444579	-0.84269	-0.838156
1180	NM_001085454	28964//GIT1	21	3760	214	2313	1233	0.883178	0.610463	0.611517	2	0	0.188719	-0.466747	-0.842626	-0.903272
1181	NM_001162529	57579//FAM135A	20	5934	133	4548	1253	0.338346	0.37511	0.269753	2	8	0.306247	-0.394436	-0.842529	-0.890197
1182	NM_001077525	64419//MTMR14	19	2525	151	1953	421	0.682119	0.562724	0.52019	0	0	0.17661	-0.440385	-0.84252	-0.786058
1183	NM_020461	85378//TUBGCP6	25	6019	512	5460	47	0.628906	0.612454	0.617021	0	0	0.204351	-0.496593	-0.842515	-0.769736
1184	NM_003993	1196//CLK2	13	2137	290	1497	350	0.765517	0.533066	0.462857	2	0	0.194114	-0.402209	-0.842473	-0.858486
1185	NM_001256494	4123//MAN2C1	26	3332	44	3174	114	0.727273	0.613422	0.5	0	0	0.14427	-0.461024	-0.84245	-0.86925
1186	NM_017913	55664//CDC37L1	7	1698	202	1014	482	0.688119	0.422091	0.3361	0	0	0.172084	-0.429707	-0.842438	-0.876663
1187	NM_020154	56851//EMC7	5	1053	13	729	311	0.615385	0.48834	0.366559	0	0	0.186122	-0.464438	-0.842407	-0.807662
1188	NM_001098616	25912//C1orf43	7	1898	390	762	746	0.669231	0.498688	0.420912	0	2	0.184198	-0.311884	-0.842386	-0.863104
1189	NM_032015	79102//RNF26	1	2815	623	1302	890	0.605136	0.607527	0.560674	0	0	0.147927	-0.42844	-0.842383
1190	NM_004130	2992//GYG1	8	2022	233	1053	736	0.76824	0.461538	0.380435	0	1	0.196366	-0.423389	-0.842378	-0.865763
1191	NM_005271	2746//GLUD1	13	3476	250	1677	1549	0.74	0.521169	0.360878	0	2	0.215737	-0.469995	-0.842363	-0.865439
1192	NM_014671	9690//UBE3C	23	5181	312	3252	1617	0.804487	0.45818	0.434137	0	5	0.246231	-0.3133	-0.842319	-0.864733
1193	NM_005049	5822//PWP2	21	3260	90	2760	410	0.766667	0.569928	0.495122	0	1	0.175295	-0.400396	-0.84219	-0.863613
1194	NM_000944	5530//PPP3CA	14	4676	675	1566	2435	0.714074	0.445722	0.33306	0	6	0.300786	-0.455877	-0.842079	-0.912788
1195	NM_001017392	10147//SUGP2	11	4768	146	3249	1373	0.760274	0.516159	0.495266	0	2	0.180715	-0.441029	-0.841951	-0.479506
1196	NM_020738	57498//KIDINS220	30	7361	182	5316	1863	0.587912	0.453913	0.374128	0	6	0.346942	-0.440318	-0.841918	-0.877244
1197	NM_001114329	2911//GRM1	10	6939	470	2721	3748	0.623404	0.523337	0.442102	0	3	0.399005	-0.373616	-0.841848	-0.896079
1198	NM_152455	146050//ZSCAN29	5	5607	147	2559	2901	0.47619	0.504885	0.420889	0	6	0.182133	-0.365897	-0.841837	-0.78997
1199	NM_016265	7559//ZNF12	5	5063	554	2094	2415	0.741877	0.409265	0.352795	2	10	0.288401	-0.387714	-0.841728	-0.758451
1200	NM_015054	23074//UHRF1BP1L	21	5175	229	4395	551	0.716157	0.380887	0.288566	0	4	0.289532	-0.312502	-0.841681	-0.915238
1201	NM_014728	9758//FRMPD4	17	8465	506	3969	3990	0.73913	0.516755	0.398747	3	9	0.343505	-0.421204	-0.841668	-0.929816
1202	NM_001493	2664//GDI1	11	2481	342	1344	795	0.789474	0.547619	0.550943	0	2	0.205911	-0.415003	-0.841661	-0.904159
1203	NM_001693	526//ATP6V1B2	14	3044	214	1536	1294	0.752336	0.480469	0.420402	1	0	0.257919	-0.452274	-0.841574	-0.916113
1204	NM_012171	26262//TSPAN17	9	2588	229	999	1360	0.799127	0.574575	0.573529	0	0	0.171116	-0.434322	-0.841547	-0.839604
1205	NM_002736	5577//PRKAR2B	11	3661	175	1257	2229	0.862857	0.488465	0.308659	1	10	0.260324	-0.494505	-0.841453	-0.88959
1206	NM_003768	8682//PEA15	4	2469	190	393	1886	0.763158	0.524173	0.496819	1	1	0.10603	-0.459394	-0.841306	-0.881174
1207	NM_006330	10434//LYPLA1	9	2574	194	693	1687	0.809278	0.460317	0.292828	0	12	0.210747	-0.384118	-0.841305	-0.797211
1208	NM_145690	7534//YWHAZ	6	3067	212	738	2117	0.679245	0.433604	0.357109	0	9	0.137617	-0.414019	-0.841253	-0.924464
1209	NM_032830	84916//CIRH1A	17	2254	96	2061	97	0.760417	0.46919	0.391753	0	0	0.194408	-0.401248	-0.841227	-0.798799
1210	NM_012238	23411//SIRT1	9	4094	53	2244	1797	0.679245	0.473708	0.311074	2	9	0.186943	-0.313754	-0.841131	-0.840223
1211	NM_024819	79877//DCAKD	5	2123	332	696	1095	0.605422	0.600575	0.514155	0	0	0.152592	-0.418345	-0.841126	-0.893914
1212	NM_002918	5989//RFX1	21	4377	272	2940	1165	0.599265	0.666667	0.621459	0	0	0.218961	-0.452485	-0.841057	-0.849062
1213	NM_001542	3321//IGSF3	12	7253	705	3645	2903	0.540426	0.590947	0.446779	0	3	0.391147	-0.43033	-0.840967	-0.93752
1214	NM_012281	3751//KCND2	6	5333	965	1893	2475	0.534715	0.519282	0.324848	0	8	0.325036	-0.398737	-0.84095	-0.880619
1215	NM_006409	10552//ARPC1A	10	1607	161	1113	333	0.639752	0.513028	0.405405	0	0	0.124217	-0.445848	-0.840873	-0.906885
1216	NM_005777	10180//RBM6	21	3739	248	3372	119	0.620968	0.48013	0.336134	0	0	0.212145	-0.434616	-0.840834	-0.890432
1217	NM_001243689	25875//LETMD1	9	2173	58	1122	993	0.5	0.490196	0.460222	0	0	0.143479	-0.381343	-0.840825	-0.895796
1218	NM_198551	375056//MIA3	28	8123	9	5724	2390	0.555556	0.440601	0.336402	0	10	0.279798	-0.436694	-0.84081	-0.815449
1219	NM_014962	22903//BTBD3	4	4857	359	1569	2929	0.406685	0.479924	0.372482	0	10	0.205558	-0.381245	-0.840751	-0.765566
1220	NM_020199	56951//C5orf15	3	2281	131	798	1352	0.633588	0.468672	0.31213	1	8	0.138885	-0.385851	-0.840737	-0.738843
1221	NM_016076	51029//DESI2	5	4092	264	585	3243	0.776515	0.444444	0.374961	0	12	0.295551	-0.35857	-0.840581	-0.735421
1222	NM_152277	92181//UBTD2	3	3015	126	705	2184	0.857143	0.49078	0.346154	1	6	0.172296	-0.327346	-0.840556	-0.607204
1223	NM_020216	6051//RNPEP	11	2413	29	1953	431	0.793103	0.582181	0.464037	0	0	0.2409	-0.402557	-0.840554	-0.915902
1224	NM_001123385	54880//BCOR	15	6423	292	5268	863	0.667808	0.539863	0.31518	1	3	0.225507	-0.416549	-0.840552	-0.869888
1225	NM_014872	9925//ZBTB5	2	4649	200	2034	2415	0.68	0.510324	0.426087	1	4	0.225582	-0.440228	-0.840429	-0.475217
1226	NM_181303	54413//NLGN3	8	3985	334	2547	1104	0.640719	0.576757	0.488225	0	1	0.182526	-0.446984	-0.840397	-0.928533
1227	NM_003025	6455//SH3GL1	10	2540	200	1107	1233	0.805	0.616983	0.639903	0	0	0.158095	-0.462287	-0.840333	-0.618646
1228	NM_018362	55327//LIN7C	5	4852	27	594	4231	0.518519	0.444444	0.316237	0	22	0.32118	-0.393747	-0.840309	-0.754768
1229	NM_002767	5636//PRPSAP2	12	2020	322	1110	588	0.57764	0.472072	0.343537	0	1	0.147342	-0.437485	-0.840282	-0.8929
1230	NM_022776	114885//OSBPL11	13	4638	737	2244	1657	0.610583	0.44385	0.330718	0	4	0.246033	-0.431185	-0.840279	-0.908727
1231	NM_001164579	730094//C16orf52	3	4442	167	504	3771	0.868263	0.470238	0.345267	3	17	0.275034	-0.286775	-0.84027
1232	NM_001166599	159090//FAM122B	9	4267	950	744	2573	0.64	0.482527	0.342791	0	11	0.190115	-0.363036	-0.840199	-0.766345
1233	NM_001190241	57560//IFT80	21	4526	1064	1923	1539	0.405075	0.381175	0.311241	0	6	0.195515	-0.392319	-0.84015	-0.923656
1234	NM_022735	64746//ACBD3	8	3565	47	1587	1931	0.680851	0.516698	0.329363	2	5	0.140597	-0.377239	-0.840137	-0.6718
1235	NM_001142443	80153//EDC3	10	4069	488	1527	2054	0.516393	0.519974	0.543817	0	0	0.136111	-0.416919	-0.840098	-0.684622
1236	NM_015112	23139//MAST2	29	5738	283	5397	58	0.75265	0.57532	0.431034	0	0	0.216175	-0.488664	-0.840091	-0.859603
1237	NM_145798	114881//OSBPL7	23	3656	203	2529	924	0.665025	0.604982	0.612554	0	0	0.218936	-0.487265	-0.840048
1238	NM_021167	57798//GATAD1	5	3955	279	810	2866	0.752688	0.528395	0.418702	1	9	0.155604	-0.43382	-0.840028	-0.547215
1239	NM_030981	81876//RAB1B	6	1955	95	606	1254	0.789474	0.561056	0.61882	0	1	0.112415	-0.419011	-0.839979	-0.496863
1240	NM_001347	1609//DGKQ	23	4643	78	2829	1736	0.769231	0.680806	0.62212	0	2	0.232147	-0.432334	-0.839922	-0.833309
1241	NM_001128620	5058//PAK1	16	3479	533	1662	1284	0.705441	0.475331	0.439252	0	1	0.237048	-0.418629	-0.839765	-0.893319
1242	NM_015525	25998//IBTK	29	5775	527	4062	1186	0.406072	0.39291	0.304384	0	3	0.365831	-0.361216	-0.839649	-0.934634
1243	NM_003794	8723//SNX4	14	2524	42	1353	1129	0.785714	0.441981	0.30558	0	4	0.137609	-0.413559	-0.839639	-0.855724
1244	NM_001030060	389432//SAMD5	2	6324	237	522	5565	0.565401	0.676245	0.365858	0	11	0.385993	-0.278426	-0.839617
1245	NM_000297	5311//PKD2	15	5079	87	2907	2085	0.770115	0.517028	0.341007	2	7	0.280331	-0.419591	-0.839609	-0.849838
1246	NM_022167	64132//XYLT2	11	3567	109	2598	860	0.834862	0.633564	0.551163	0	1	0.164513	-0.474556	-0.839471	-0.857472
1247	NM_016451	1315//COPB1	22	3490	307	2862	321	0.605863	0.401118	0.283489	0	2	0.230534	-0.419134	-0.839424	-0.924986
1248	NM_178832	118812//MORN4	5	2422	271	441	1710	0.634686	0.505669	0.477778	0	2	0.219119	-0.384466	-0.839411	-0.644375
1249	NM_000814	2562//GABRB3	9	5782	114	1422	4246	0.885965	0.497187	0.380593	1	9	0.294974	-0.430813	-0.839262	-0.906596
1250	NM_014881	9937//DCLRE1A	9	4468	918	3123	427	0.406318	0.400576	0.339578	0	1	0.2786	-0.439222	-0.839258	-0.772951
1251	NM_003443	7709//ZBTB17	16	2751	239	2412	100	0.631799	0.626451	0.48	0	1	0.143526	-0.464092	-0.83911	-0.803984
1252	NM_020886	57646//USP28	25	4632	33	3234	1365	0.818182	0.450216	0.38315	0	3	0.197198	-0.391967	-0.839104
1253	NM_001005353	205//AK4	6	6998	358	672	5968	0.731844	0.501488	0.398291	0	11	0.325392	-0.407078	-0.839101	-0.635273
1254	NM_003634	8508//NIPSNAP1	10	2236	255	855	1126	0.662745	0.57076	0.503552	0	3	0.186666	-0.370862	-0.838792	-0.902297
1255	NM_005781	10188//TNK2	15	4476	543	3117	816	0.744015	0.664421	0.633578	0	0	0.178904	-0.487839	-0.838791	-0.880449
1256	NM_001243597	50937//CDON	20	8116	128	3864	4124	0.53125	0.479814	0.433802	2	11	0.298863	-0.501339	-0.838763
1257	NM_032352	84312//BRMS1L	10	2584	126	972	1486	0.722222	0.404321	0.317631	3	10	0.148421	-0.375613	-0.83864	-0.78641
1258	NM_018360	55787//TXLNG	10	4396	56	1587	2753	0.642857	0.463768	0.382492	1	4	0.190628	-0.475128	-0.838602	-0.830402
1259	NM_020335	57216//VANGL2	8	5352	486	1566	3300	0.674897	0.603448	0.483939	0	2	0.280253	-0.499132	-0.838475	-0.832575
1260	NM_004779	9337//CNOT8	7	2483	251	879	1353	0.621514	0.439135	0.36881	3	3	0.120887	-0.431513	-0.83846	-0.916578
1261	NM_001039091	5634//PRPS2	7	2540	143	966	1431	0.748252	0.519669	0.341719	1	7	0.196924	-0.399797	-0.838455	-0.837133
1262	NM_015881	27122//DKK3	8	2760	239	1053	1468	0.661088	0.607787	0.442098	0	2	0.244871	-0.31161	-0.838356	-0.944904
1263	NM_001130524	8907//AP1M1	13	2391	173	1308	910	0.734104	0.578746	0.596703	0	1	0.1446	-0.475811	-0.83835	-0.904295
1264	NM_004060	900//CCNG1	7	2468	234	888	1346	0.666667	0.398649	0.322437	0	3	0.156583	-0.402409	-0.838329	-0.881487
1265	NM_001242531	55769//ZNF83	7	2964	848	1467	649	0.504717	0.37696	0.357473	0	2	0.209321	-0.459134	-0.8383	-0.200856
1266	NM_015033	23048//FNBP1	17	5425	219	1854	3352	0.771689	0.468716	0.53043	0	1	0.231415	-0.395846	-0.838244	-0.713326
1267	NM_015483	25948//KBTBD2	4	3710	659	1872	1179	0.585736	0.417735	0.365564	1	5	0.206853	-0.402977	-0.838211	-0.847308
1268	NM_001143688	115752//DIS3L	17	3766	15	3165	586	0.8	0.461295	0.450512	0	1	0.164775	-0.433114	-0.838206	-0.869105
1269	NM_022362	64210//MMS19	31	3686	225	3093	368	0.711111	0.552215	0.467391	0	1	0.206594	-0.389863	-0.838198	-0.910892
1270	NM_015297	23349//KIAA1045	8	5847	211	1203	4433	0.853081	0.601829	0.518385	0	3	0.226964	-0.47522	-0.838166	-0.880954
1271	NM_021116	107//ADCY1	20	12498	18	3360	9120	0.722222	0.596726	0.528289	1	10	0.395918	-0.3102	-0.838101	-0.619751
1272	NM_003580	8439//NSMAF	31	3569	214	2754	601	0.813084	0.442629	0.356073	0	1	0.255503	-0.459102	-0.838095	-0.919956
1273	NM_198046	84287//ZDHHC16	12	1962	349	1134	479	0.630372	0.552028	0.496868	0	0	0.202711	-0.405898	-0.838078	-0.766441
1274	NM_001950	1874//E2F4	10	2100	63	1242	795	0.857143	0.5781	0.56478	0	4	0.111646	-0.433563	-0.83792	-0.78544
1275	NM_017649	54805//CNNM2	8	4198	163	2628	1407	0.680982	0.571537	0.515991	0	4	0.252127	-0.429444	-0.837827	-0.821489
1276	NM_020765	23352//UBR4	106	15882	4	15552	326	0.5	0.517233	0.515337	1	0	0.399315	-0.430538	-0.837708	-0.800235
1277	NM_005702	26284//ERAL1	10	1825	10	1314	501	0.6	0.554033	0.546906	0	0	0.122803	-0.416055	-0.837668	-0.857101
1278	NM_001251845	7220//TRPC1	13	4170	136	2382	1652	0.757353	0.405961	0.27724	1	9	0.20601	-0.445896	-0.837652	-0.896649
1279	NM_004830	9439//MED23	29	5227	174	4107	946	0.649425	0.430241	0.298097	1	2	0.309779	-0.411571	-0.837634	-0.856225
1280	NM_152731	221336//BEND6	7	2698	586	840	1272	0.692833	0.409524	0.340409	0	2	0.19489	-0.35044	-0.837585	-0.935465
1281	NM_001011658	6399//TRAPPC2	6	2860	272	423	2165	0.525735	0.392435	0.420785	0	4	0.259811	-0.432546	-0.837558	-0.680611
1282	NM_001039753	400954//EML6	41	7852	50	5877	1925	0.88	0.490556	0.396883	0	4	0.414743	-0.340995	-0.837519
1283	NM_032842	84928//TMEM209	15	3545	123	1686	1736	0.601626	0.448399	0.337558	0	10	0.188737	-0.453887	-0.837471
1284	NM_024958	80023//NRSN2	4	2386	538	615	1233	0.678439	0.635772	0.572587	0	1	0.237608	-0.43212	-0.837399	-0.374301
1285	NM_015631	26123//TCTN3	14	2739	244	1824	671	0.622951	0.491228	0.4307	0	2	0.181741	-0.4593	-0.83736	-0.892464
1286	NM_020761	57521//RPTOR	34	6856	805	4008	2043	0.602484	0.590319	0.620166	1	1	0.242372	-0.44627	-0.837266	-0.871954
1287	NM_080706	7442//TRPV1	15	4416	527	2520	1369	0.622391	0.575397	0.498904	0	0	0.217998	-0.512406	-0.837163
1288	NM_004804	9391//CIAO1	7	4036	205	1020	2811	0.721951	0.579412	0.427606	0	8	0.116296	-0.440108	-0.837081
1289	NM_002631	5226//PGD	13	1937	90	1452	395	0.7	0.526171	0.518987	0	0	0.128969	-0.514673	-0.837069	-0.880386
1290	NM_014007	23099//ZBTB43	3	5972	273	1404	4295	0.501832	0.502137	0.412806	0	13	0.270083	-0.410992	-0.836974	-0.496394
1291	NM_001010883	284611//FAM102B	11	5340	80	1083	4177	0.775	0.45337	0.349773	1	13	0.344731	-0.433909	-0.836934	-0.880155
1292	NM_015567	26050//SLITRK5	2	4446	219	2877	1350	0.616438	0.55544	0.385185	0	5	0.218701	-0.413054	-0.836797	-0.23162
1293	NM_017880	54980//C2orf42	10	2524	328	1725	471	0.442073	0.485217	0.392781	1	0	0.224419	-0.432698	-0.836755	-0.901362
1294	NM_001543	3340//NDST1	15	8030	502	2649	4879	0.645418	0.586636	0.546423	1	5	0.20123	-0.369467	-0.836745	-0.778994
1295	NM_078476	11120//BTN2A1	8	3150	248	1005	1897	0.512097	0.516418	0.493411	0	7	0.164362	-0.363655	-0.836742	-0.831393
1296	NM_001257360	271//AMPD2	19	4109	566	2640	903	0.662544	0.606818	0.579181	0	1	0.237388	-0.402503	-0.836657	-0.897604
1297	NM_012433	23451//SF3B1	25	4292	48	3915	329	0.541667	0.430396	0.306991	0	1	0.220933	-0.409069	-0.836607	-0.945296
1298	NM_025191	80267//EDEM3	20	6632	261	2799	3572	0.712644	0.426938	0.334267	3	20	0.331225	-0.388794	-0.83656	-0.880157
1299	NM_024662	55226//NAT10	29	4041	244	3078	719	0.606557	0.508447	0.522949	0	0	0.258709	-0.481193	-0.836492	-0.885942
1300	NM_025251	80728//ARHGAP39	13	5143	555	3345	1243	0.443243	0.657997	0.619469	0	2	0.249339	-0.409111	-0.83641	-0.84989
1301	NM_022340	64145//ZFYVE20	14	6678	614	2355	3709	0.504886	0.545223	0.447021	1	4	0.317475	-0.3487	-0.836371	-0.870662
1302	NM_033200	91289//LMF2	14	2599	31	2124	444	0.774194	0.656309	0.637387	0	0	0.142294	-0.44744	-0.836231	-0.904647
1303	NM_005389	5110//PCMT1	8	1734	33	858	843	0.787879	0.502331	0.342823	1	1	0.129269	-0.334792	-0.836228	-0.90968
1304	NM_031212	81894//SLC25A28	4	1555	129	1095	331	0.837209	0.59726	0.501511	0	0	0.282878	-0.369674	-0.836174	-0.741718
1305	NM_014003	9785//DHX38	27	4454	355	3684	415	0.571831	0.568132	0.53012	0	1	0.158177	-0.433268	-0.83615	-0.770516
1306	NM_001145638	26086//GPSM1	14	3633	220	2028	1385	0.813636	0.673077	0.644765	0	1	0.24604	-0.446596	-0.836088	-0.818835
1307	NM_001206	687//KLF9	2	5208	1294	735	3179	0.606646	0.605442	0.370557	3	8	0.325355	-0.330799	-0.836058	-0.76683
1308	NM_021960	4170//MCL1	3	4085	208	1053	2824	0.572115	0.609687	0.388102	1	10	0.189301	-0.430878	-0.835999	-0.819671
1309	NM_001634	262//AMD1	9	3421	322	1005	2094	0.431677	0.427861	0.34766	0	6	0.112347	-0.363117	-0.835964	-0.800802
1310	NM_024692	79745//CLIP4	16	4277	239	2118	1920	0.803347	0.437205	0.315104	2	9	0.241551	-0.366369	-0.835909	-0.86255
1311	NM_177559	1457//CSNK2A1	14	2836	393	1176	1267	0.559796	0.453231	0.423836	2	6	0.261151	-0.35045	-0.835904	-0.913001
1312	NM_021975	5970//RELA	11	2578	140	1656	782	0.792857	0.609903	0.515345	0	0	0.10945	-0.44817	-0.835861	-0.851343
1313	NM_177949	9823//ARMCX2	6	2846	539	1899	408	0.543599	0.519747	0.340686	0	1	0.201436	-0.417008	-0.835804	-0.814471
1314	NM_014832	9882//TBC1D4	21	6363	347	3897	2119	0.755043	0.505774	0.3563	2	6	0.340228	-0.366267	-0.835678	-0.901375
1315	NM_004147	4733//DRG1	9	1450	131	1104	215	0.648855	0.458333	0.506977	0	0	0.13705	-0.496047	-0.835655	-0.798568
1316	NM_001199383	153830//RNF145	11	3617	364	1992	1261	0.71978	0.443775	0.386994	0	5	0.232252	-0.359271	-0.835613	-0.536727
1317	NM_021821	60488//MRPS35	8	1897	71	972	854	0.732394	0.433128	0.358314	1	3	0.120446	-0.456268	-0.835564	-0.901674
1318	NM_144970	159013//CXorf38	7	4250	47	960	3242	0.680851	0.519792	0.447563	0	7	0.210175	-0.427425	-0.835528
1319	NM_014225	5518//PPP2R1A	15	2509	295	1770	444	0.6	0.590395	0.560811	0	1	0.226241	-0.42069	-0.835463	-0.858615
1320	NM_018019	55090//MED9	2	2222	56	441	1725	0.660714	0.61678	0.537971	0	2	0.177117	-0.378394	-0.835454	-0.718439
1321	NM_004697	9128//PRPF4	14	2924	110	1569	1245	0.663636	0.493945	0.438554	0	1	0.12788	-0.488894	-0.835432	-0.84798
1322	NM_020341	57144//PAK7	11	4777	545	2160	2072	0.53945	0.525	0.347973	0	5	0.295212	-0.437887	-0.835378	-0.923911
1323	NM_018201	54662//TBC1D13	12	3879	123	1203	2553	0.780488	0.54281	0.585194	0	1	0.194435	-0.464937	-0.835291	-0.857683
1324	NM_021141	7520//XRCC5	21	3430	140	2199	1091	0.635714	0.425648	0.404216	1	2	0.16714	-0.408993	-0.835278	-0.936895
1325	NM_024294	64771//C6orf106	5	4418	245	897	3276	0.730612	0.51728	0.50641	0	2	0.1957	-0.324038	-0.835213	-0.845773
1326	NM_005399	5565//PRKAB2	8	5423	145	819	4459	0.6	0.504274	0.391119	0	8	0.247704	-0.290535	-0.835111	-0.858911
1327	NM_015094	23119//HIC2	3	6796	230	1848	4718	0.8	0.650974	0.566342	0	5	0.276447	-0.429538	-0.83511
1328	NM_001142699	1740//DLG2	28	8045	312	2928	4805	0.439103	0.452527	0.417274	2	18	0.358658	-0.345096	-0.835062	-0.662629
1329	NM_005822	10231//RCAN2	4	3418	413	594	2411	0.506053	0.511785	0.381584	0	4	0.178852	-0.372063	-0.83506	-0.837672
1330	NM_001206955	152330//CNTN4	24	5206	384	3081	1741	0.489583	0.447907	0.311315	0	7	0.308839	-0.462484	-0.835024	-0.931809
1331	NM_001081491	10482//NXF1	20	4147	136	1071	2940	0.654412	0.507937	0.543878	2	1	0.14581	-0.451717	-0.835003	-0.738363
1332	NM_013336	29927//SEC61A1	12	3636	184	1431	2021	0.782609	0.512229	0.534389	0	1	0.166999	-0.5063	-0.834938	-0.884516
1333	NM_017813	54928//IMPAD1	5	7230	286	1080	5864	0.769231	0.531481	0.349079	2	22	0.313084	-0.352458	-0.834822	-0.78015
1334	NM_018339	55312//RFK	4	2707	357	468	1882	0.747899	0.435897	0.309777	0	8	0.179855	-0.370915	-0.834795	-0.761204
1335	NM_017594	54769//DIRAS2	2	4107	111	600	3396	0.612613	0.568333	0.4202	2	12	0.2405	-0.45454	-0.834711	-0.600349
1336	NM_052880	113791//PIK3IP1	6	2473	190	792	1491	0.568421	0.617424	0.503018	0	2	0.126185	-0.467602	-0.834684	-0.76096
1337	NM_007359	22794//CASC3	14	4180	295	2112	1773	0.644068	0.556818	0.456289	0	1	0.212466	-0.378388	-0.834624	-0.822928
1338	NM_002079	2805//GOT1	9	2127	208	1242	677	0.625	0.522544	0.422452	1	4	0.164393	-0.433261	-0.834618	-0.931144
1339	NM_031431	83548//COG3	23	4596	142	2487	1967	0.711268	0.43265	0.383325	1	6	0.305324	-0.325765	-0.834588	-0.878434
1340	NM_001195470	6304//SATB1	12	5652	1735	2388	1529	0.560231	0.499162	0.311969	0	7	0.209033	-0.362772	-0.834586	-0.754051
1341	NM_006327	100287932//TIMM23	7	1168	122	630	416	0.631148	0.492063	0.396635	0	1	0.233807	-0.511508	-0.834537	-0.647035
1342	NM_016129	51138//COPS4	10	1748	139	1221	388	0.604317	0.422604	0.335052	0	1	0.151353	-0.454434	-0.834532	-0.882115
1343	NM_001005388	23114//NFASC	30	10334	328	3723	6283	0.658537	0.572656	0.525863	0	2	0.291192	-0.333048	-0.834525	-0.805097
1344	NM_152374	127703//C1orf216	2	2934	488	690	1756	0.704918	0.613043	0.487472	1	3	0.253859	-0.312868	-0.834521
1345	NM_016436	51230//PHF20	18	5889	111	3039	2739	0.630631	0.48766	0.410004	1	6	0.21829	-0.36206	-0.834503	-0.875461
1346	NM_000391	1200//TPP1	13	3533	61	1692	1780	0.540984	0.577423	0.434831	0	1	0.236339	-0.458875	-0.834492	-0.881735
1347	NM_001167	331//XIAP	7	8451	159	1494	6798	0.666667	0.401606	0.375699	5	20	0.331023	-0.39329	-0.834458	-0.81058
1348	NM_005530	3419//IDH3A	11	2665	27	1101	1537	0.703704	0.47139	0.381262	1	3	0.169763	-0.446874	-0.834425	-0.874037
1349	NM_002855	5818//PVRL1	6	5480	172	1554	3754	0.767442	0.608108	0.577517	1	0	0.230312	-0.423368	-0.834392	-0.840793
1350	NM_021211	58486//ZBED5	3	2741	499	2082	160	0.468938	0.35879	0.26875	0	3	0.13159	-0.428947	-0.834384	-0.693636
1351	NM_001042548	9637//FEZ2	9	2092	47	1143	902	0.893617	0.491689	0.348115	0	3	0.158706	-0.421159	-0.834344	-0.924594
1352	NM_002579	5064//PALM	9	2874	194	1164	1516	0.829897	0.658935	0.664908	0	0	0.185963	-0.466501	-0.834342	-0.680031
1353	NM_001012754	387921//NHLRC3	7	3549	322	1044	2183	0.630435	0.431034	0.349061	1	7	0.210421	-0.405594	-0.834338	-0.779295
1354	NM_005188	867//CBL	16	11231	142	2721	8368	0.809859	0.509739	0.434871	0	12	0.392513	-0.371471	-0.834306	-0.80802
1355	NM_001127605	3988//LIPA	10	2657	197	1200	1259	0.695431	0.441667	0.351867	0	1	0.19994	-0.477957	-0.834226	-0.887098
1356	NM_022843	64881//PCDH20	2	4777	364	2856	1557	0.554945	0.486345	0.305074	1	7	0.31936	-0.358566	-0.834193	-0.710096
1357	NM_020747	57507//ZNF608	9	5645	123	4539	983	0.382114	0.512668	0.323499	3	1	0.214151	-0.446896	-0.834192	-0.881641
1358	NM_001039803	23552//CDK20	8	2393	334	1041	1018	0.649701	0.599424	0.485265	0	5	0.186371	-0.396164	-0.834107	-0.866683
1359	NM_002843	5795//PTPRJ	25	7849	355	4014	3480	0.819718	0.495267	0.428161	2	5	0.32292	-0.408988	-0.834059	-0.857677
1360	NM_014618	1620//DBC1	8	3196	456	2286	454	0.64693	0.545494	0.370044	0	0	0.214185	-0.418032	-0.834057	-0.91827
1361	NM_021115	23544//SEZ6L	17	6573	196	3075	3302	0.80102	0.586992	0.410963	1	6	0.333425	-0.502953	-0.834048	-0.882766
1362	NM_145049	134510//UBLCP1	11	2392	326	957	1109	0.54908	0.378265	0.322813	1	1	0.180014	-0.510675	-0.833821	-0.898196
1363	NM_006708	2739//GLO1	6	2046	122	555	1369	0.672131	0.443243	0.360117	0	8	0.111755	-0.419017	-0.833786	-0.881968
1364	NM_001201543	84140//FAM161A	7	3860	102	2151	1607	0.754902	0.422129	0.352831	1	6	0.182313	-0.373971	-0.833604
1365	NM_000208	3643//INSR	22	9059	109	4149	4801	0.779817	0.556038	0.431368	1	10	0.307102	-0.422458	-0.833564	-0.909394
1366	NM_024541	79591//C10orf76	26	4101	102	2070	1929	0.735294	0.450725	0.520995	0	3	0.195457	-0.385439	-0.833503	-0.837479
1367	NM_002950	6184//RPN1	10	2341	76	1824	441	0.763158	0.524123	0.405896	0	0	0.161311	-0.36675	-0.833272	-0.913008
1368	NM_001111307	5141//PDE4A	15	4779	108	2661	2010	0.805556	0.612552	0.543781	1	1	0.198423	-0.445883	-0.833204	-0.815031
1369	NM_018257	55251//PCMTD2	6	3912	200	1086	2626	0.72	0.475138	0.344631	0	1	0.128312	-0.390091	-0.833159	-0.874853
1370	NM_002572	5049//PAFAH1B2	6	4178	142	690	3346	0.732394	0.471014	0.383144	1	4	0.269852	-0.390747	-0.833129
1371	NM_015358	23515//MORC3	17	4246	76	2820	1350	0.657895	0.4	0.297037	2	1	0.195528	-0.371112	-0.833064	-0.817204
1372	NM_007005	7091//TLE4	20	4747	828	2322	1597	0.573671	0.531438	0.348779	1	3	0.238069	-0.266955	-0.832964	-0.082381
1373	NM_007172	10762//NUP50	8	5223	462	1407	3354	0.675325	0.449183	0.38879	0	4	0.188155	-0.426012	-0.832873	-0.839067
1374	NM_001127649	55670//PEX26	5	4257	383	918	2956	0.631854	0.604575	0.509134	0	1	0.135545	-0.313452	-0.832863	-0.811136
1375	NM_015500	25966//C2CD2	14	6347	242	2091	4014	0.81405	0.595409	0.423019	0	7	0.351538	-0.324793	-0.832779
1376	NM_015135	23165//NUP205	43	6265	31	6039	195	0.580645	0.448584	0.307692	0	0	0.339811	-0.440564	-0.832747
1377	NM_001012981	342357//ZKSCAN2	7	7126	407	2904	3815	0.567568	0.496212	0.427261	0	7	0.298968	-0.374311	-0.832727
1378	NM_001142290	23295//MGRN1	17	6471	137	1659	4675	0.80292	0.610006	0.618396	0	1	0.140526	-0.390852	-0.832646	-0.83354
1379	NM_001034850	54463//FAM134B	9	3284	87	1494	1703	0.804598	0.499331	0.314151	0	7	0.178474	-0.411507	-0.832641	-0.891604
1380	NM_006589	10712//FAM189B	12	3190	606	2007	577	0.714521	0.639263	0.507799	0	1	0.201557	-0.445182	-0.832624	-0.883731
1381	NM_177424	23673//STX12	9	3079	125	831	2123	0.664	0.476534	0.362694	2	9	0.126148	-0.359391	-0.832462	-0.908202
1382	NM_001042465	5660//PSAP	15	2831	104	1584	1143	0.634615	0.552399	0.524059	0	1	0.137424	-0.421127	-0.832403	-0.933494
1383	NM_022826	64844//MARCH7	10	3468	122	2115	1231	0.598361	0.404255	0.288383	1	4	0.248481	-0.328942	-0.832357
1384	NM_032444	84464//SLX4	15	7291	627	5505	1159	0.452951	0.590554	0.572045	0	1	0.227273	-0.472413	-0.832195
1385	NM_001197293	1808//DPYSL2	14	4638	133	2034	2471	0.706767	0.576696	0.427762	0	2	0.390146	-0.440392	-0.832106	-0.932142
1386	NM_001166426	64743//WDR13	8	2460	1116	1182	162	0.607527	0.611675	0.648148	1	0	0.148315	-0.388652	-0.832055	-0.795389
1387	NM_003021	6449//SGTA	12	2315	147	942	1226	0.70068	0.60828	0.626427	0	0	0.143401	-0.461729	-0.83205	-0.897202
1388	NM_152244	29916//SNX11	8	2402	354	813	1235	0.649718	0.519065	0.517409	0	3	0.180089	-0.426547	-0.832042	-0.743495
1389	NM_025132	57728//WDR19	37	4520	154	4029	337	0.662338	0.426905	0.385757	1	1	0.303541	-0.443554	-0.832017
1390	NM_001610	53//ACP2	11	2203	117	1272	814	0.606838	0.59434	0.544226	0	0	0.138206	-0.433927	-0.831996	-0.862708
1391	NM_015179	23223//RRP12	34	4426	139	3894	393	0.52518	0.588341	0.564885	0	1	0.253276	-0.457528	-0.83198	-0.878489
1392	NM_017966	55048//VPS37C	5	2692	60	1068	1564	0.783333	0.642322	0.547315	0	3	0.144414	-0.368161	-0.83196	-0.523558
1393	NM_015497	25963//TMEM87A	20	3007	159	1668	1180	0.610063	0.439448	0.375424	0	6	0.218454	-0.443677	-0.831953	-0.919367
1394	NM_031216	81929//SEH1L	9	3506	138	1083	2285	0.775362	0.448753	0.330416	0	10	0.197452	-0.456966	-0.831937	-0.915899
1395	NM_020193	56946//C11orf30	21	5511	143	3969	1399	0.58042	0.474931	0.350965	2	6	0.264409	-0.44022	-0.831932	-0.82572
1396	NM_002266	3838//KPNA2	11	1980	132	1590	258	0.621212	0.451572	0.341085	2	0	0.132498	-0.492545	-0.831904	-0.864915
1397	NM_016630	51324//SPG21	9	1798	273	927	598	0.758242	0.441208	0.404682	0	1	0.188791	-0.319746	-0.831851	-0.804858
1398	NM_016408	51654//CDK5RAP1	14	2092	124	1764	204	0.637097	0.513605	0.465686	0	1	0.244622	-0.453825	-0.831793	-0.875689
1399	NM_024332	79184//BRCC3	12	2929	108	951	1870	0.740741	0.481598	0.370588	0	4	0.160655	-0.437374	-0.831787	-0.760085
1400	NM_018385	55341//LSG1	14	3572	315	1977	1280	0.463492	0.475974	0.480469	0	2	0.220684	-0.411133	-0.831693	-0.881794
1401	NM_181489	353274//ZNF445	8	10249	348	3096	6805	0.586207	0.490956	0.46363	0	3	0.187525	-0.381569	-0.831646	-0.721035
1402	NM_015072	23093//TTLL5	32	4757	275	3846	636	0.6	0.472439	0.433962	0	0	0.214055	-0.383352	-0.831642	-0.709174
1403	NM_015556	26037//SIPA1L1	22	6005	348	5415	242	0.362069	0.50157	0.442149	0	0	0.279836	-0.343863	-0.831614	-0.682162
1404	NM_020857	57617//VPS18	5	3895	339	2922	634	0.628319	0.613279	0.55836	0	0	0.26221	-0.376384	-0.831554	-0.902828
1405	NM_052902	114790//STK11IP	25	3601	43	3300	258	0.697674	0.614242	0.554264	0	0	0.161945	-0.445206	-0.831512	-0.720116
1406	NM_001171894	4205//MEF2A	12	5756	609	1494	3653	0.505747	0.5	0.358609	4	13	0.283556	-0.287458	-0.831493	-0.909121
1407	NM_014000	7414//VCL	22	5486	94	3405	1987	0.712766	0.523642	0.431807	0	2	0.28146	-0.452007	-0.831409	-0.841965
1408	NM_014956	22897//CEP164	33	5628	147	4383	1098	0.544218	0.569929	0.550091	0	0	0.191161	-0.443513	-0.831336	-0.66647
1409	NM_004566	5209//PFKFB3	15	4549	384	1563	2602	0.734375	0.583493	0.514988	0	5	0.200469	-0.413961	-0.831296	-0.884716
1410	NM_012319	25800//SLC39A6	10	3620	290	2268	1062	0.696552	0.434744	0.317326	0	6	0.193984	-0.419473	-0.831263	-0.927263
1411	NM_001130004	87//ACTN1	22	3791	310	2745	736	0.722581	0.57377	0.404891	0	1	0.196439	-0.347238	-0.831216	-0.934899
1412	NM_022489	64423//INF2	23	4710	143	3750	816	0.811189	0.652267	0.659314	0	0	0.245111	-0.38428	-0.831199	-0.888181
1413	NM_004637	7879//RAB7A	6	2232	232	624	1376	0.698276	0.496795	0.425145	0	1	0.0953645	-0.416238	-0.831191	-0.839844
1414	NM_015655	26152//ZNF337	5	3197	124	2256	817	0.653226	0.488032	0.46022	0	1	0.127716	-0.478447	-0.83117	-0.692029
1415	NM_013245	27183//VPS4A	11	2176	128	1314	734	0.789062	0.557839	0.551771	0	1	0.127084	-0.430686	-0.831115	-0.861489
1416	NM_013235	29102//DROSHA	35	5421	359	4125	937	0.518106	0.479273	0.357524	0	2	0.215482	-0.399014	-0.831095	-0.844636
1417	NM_020725	222255//ATXN7L1	12	5691	27	2586	3078	0.481481	0.523589	0.415854	2	6	0.183104	-0.410219	-0.830995
1418	NM_017549	54749//EPDR1	3	2598	379	675	1544	0.654354	0.580741	0.400907	0	5	0.238693	-0.43486	-0.830982	-0.851174
1419	NM_001346	1608//DGKG	25	5802	537	2376	2889	0.575419	0.527778	0.460713	1	11	0.199277	-0.377772	-0.830888
1420	NM_001161344	55743//CHFR	18	3281	84	1995	1202	0.714286	0.572431	0.486689	0	3	0.164336	-0.376114	-0.830794	-0.865818
1421	NM_001171796	286144//TRIQK	6	3826	473	261	3092	0.460888	0.371648	0.326973	1	20	0.179473	-0.312246	-0.830784	-0.879838
1422	NM_007247	11276//SYNRG	22	8171	83	3945	4143	0.626506	0.46616	0.437364	1	7	0.11718	-0.438419	-0.830737	-0.713827
1423	NM_001278	1147//CHUK	21	3524	55	2238	1231	0.690909	0.421805	0.322502	0	10	0.222917	-0.381146	-0.83073	-0.888795
1424	NM_032806	84892//GTDC2	2	2538	343	1743	452	0.720117	0.604131	0.497788	0	2	0.157049	-0.379801	-0.830478	-0.539433
1425	NM_016030	51112//TRAPPC12	12	2524	206	2208	110	0.703883	0.620471	0.454545	0	0	0.31968	-0.386535	-0.830478	-0.884775
1426	NM_003887	8853//ASAP2	28	5717	340	3021	2356	0.832353	0.523006	0.343803	1	8	0.320004	-0.38516	-0.830446	-0.908528
1427	NM_020116	56884//FSTL5	16	4830	436	2544	1850	0.483945	0.419025	0.308649	1	10	0.283089	-0.45293	-0.830406	-0.901292
1428	NM_153361	167359//NIM1	4	2313	881	1311	121	0.574347	0.493516	0.297521	0	0	0.200222	-0.386357	-0.830264	-0.914241
1429	NM_020911	91584//PLXNA4	32	13061	229	5685	7147	0.672489	0.568338	0.48244	1	7	0.424598	-0.383654	-0.830211	-0.837695
1430	NM_020379	57134//MAN1C1	12	3201	330	1893	978	0.787879	0.602747	0.44274	0	4	0.239357	-0.448899	-0.830173	-0.795762
1431	NM_015107	23133//PHF8	22	6058	505	3075	2478	0.677228	0.526179	0.498789	0	5	0.214788	-0.362395	-0.83016	-0.728043
1432	NM_176096	80279//CDK5RAP3	14	1884	84	1521	279	0.666667	0.558185	0.491039	0	0	0.11996	-0.463623	-0.83014	-0.87672
1433	NM_022062	63876//PKNOX2	13	3730	314	1419	1997	0.570064	0.573643	0.537807	0	3	0.183823	-0.482511	-0.829919	-0.867733
1434	NM_001034116	8890//EIF2B4	13	1763	143	1572	48	0.713287	0.53944	0.5	0	0	0.181261	-0.462174	-0.829903	-0.826087
1435	NM_001164317	2317//FLNB	47	9560	165	7902	1493	0.721212	0.55758	0.481581	0	1	0.344635	-0.295785	-0.829902	-0.846999
1436	NM_020693	57453//DSCAML1	33	6899	2	6342	555	1	0.612583	0.43964	1	1	0.27025	-0.376897	-0.829768	-0.66408
1437	NM_004308	392//ARHGAP1	13	3344	69	1320	1955	0.637681	0.565152	0.574425	0	0	0.139547	-0.415102	-0.829761	-0.800977
1438	NM_016316	51455//REV1	23	4734	212	3756	766	0.778302	0.430777	0.325065	1	1	0.244849	-0.395877	-0.829723	-0.914172
1439	NM_005805	10213//PSMD14	12	1717	467	933	317	0.54818	0.424437	0.337539	0	2	0.217443	-0.43809	-0.829698	-0.91193
1440	NM_001040457	57414//RHBDD2	5	1878	629	672	577	0.607313	0.63244	0.558059	0	0	0.162633	-0.511093	-0.82969	-0.837617
1441	NM_024612	79665//DHX40	18	3667	147	2340	1180	0.632653	0.419658	0.35339	0	4	0.204274	-0.382521	-0.829632	-0.896682
1442	NM_138769	89941//RHOT2	19	2542	117	1857	568	0.777778	0.638126	0.625	0	0	0.125212	-0.485326	-0.829566	-0.880037
1443	NM_207037	6938//TCF12	21	4786	294	2121	2371	0.670068	0.465347	0.362716	1	8	0.209025	-0.474681	-0.829531	-0.906387
1444	NM_002835	5782//PTPN12	18	3225	91	2343	791	0.824176	0.399061	0.307206	0	1	0.167482	-0.442079	-0.829425	-0.792524
1445	NM_001136156	22847//ZNF507	7	7718	272	2862	4584	0.580882	0.440601	0.353185	2	23	0.239832	-0.3317	-0.829381	-0.878786
1446	NM_016026	51109//RDH11	7	2566	90	957	1519	0.588889	0.507837	0.360105	0	5	0.106422	-0.534426	-0.829356	-0.873291
1447	NM_030768	80895//ILKAP	12	1443	130	1179	134	0.807692	0.524173	0.455224	1	0	0.143095	-0.376332	-0.829334	-0.488086
1448	NM_006990	10163//WASF2	9	5671	225	1497	3949	0.697778	0.531062	0.525956	0	4	0.159681	-0.483413	-0.829182	-0.779573
1449	NM_001146018	93643//TJAP1	11	2778	433	1644	701	0.588915	0.614355	0.524964	0	1	0.136951	-0.462076	-0.829179	-0.676666
1450	NM_178564	340371//NRBP2	18	3723	140	1506	2077	0.778571	0.620186	0.510351	0	3	0.172835	-0.36426	-0.82915	-0.711764
1451	NM_030674	81539//SLC38A1	17	8484	1108	1464	5912	0.611011	0.413934	0.395129	4	23	0.450451	-0.383503	-0.829145	-0.842181
1452	NM_001797	1009//CDH11	13	3648	434	2391	823	0.592166	0.508156	0.306197	0	3	0.198856	-0.418099	-0.829073	-0.887049
1453	NM_003581	8440//NCK2	5	2517	276	1143	1098	0.539855	0.626422	0.503643	0	3	0.102314	-0.468391	-0.829058	-0.890912
1454	NM_004793	9361//LONP1	18	3111	33	2880	198	0.666667	0.627431	0.611111	0	1	0.184338	-0.412458	-0.828972	-0.861028
1455	NM_012317	23641//LDOC1	1	1380	104	441	835	0.692308	0.596372	0.546108	0	0	0.142695	-0.405533	-0.828906
1456	NM_006458	10612//TRIM3	13	3046	396	2235	415	0.719697	0.603579	0.580723	0	1	0.219752	-0.422497	-0.828732	-0.884264
1457	NM_144498	9885//OSBPL2	14	3971	202	1443	2326	0.564356	0.530839	0.475924	0	3	0.0908746	-0.386728	-0.8287	-0.93497
1458	NM_005800	10208//USPL1	9	3904	432	3279	193	0.615741	0.394633	0.290155	0	1	0.258288	-0.384965	-0.828646	-0.857125
1459	NM_144660	142891//SAMD8	5	7009	159	981	5869	0.761006	0.433231	0.373147	2	13	0.362872	-0.349644	-0.828504
1460	NM_022818	81631//MAP1LC3B	4	2288	233	378	1677	0.759657	0.470899	0.392367	0	5	0.1771	-0.47094	-0.828493	-0.525486
1461	NM_019100	55929//DMAP1	10	1766	301	1404	61	0.677741	0.579772	0.606557	1	0	0.184855	-0.417948	-0.828451	-0.813137
1462	NM_001195098	23243//ANKRD28	28	6382	649	2700	3033	0.409861	0.442963	0.346522	1	11	0.22656	-0.276666	-0.828419	-0.924406
1463	NM_015892	51363//CHST15	8	4772	603	1686	2483	0.519071	0.531435	0.473621	0	3	0.219533	-0.349575	-0.828402	-0.842286
1464	NM_018056	55116//TMEM39B	9	1818	146	1479	193	0.719178	0.575389	0.471503	0	0	0.254436	-0.517948	-0.828402	-0.791145
1465	NM_001195220	100289678//ZNF783	6	4455	163	1641	2651	0.760736	0.667885	0.513768	0	1	0.134299	-0.450916	-0.82839	-0.369602
1466	NM_006420	10564//ARFGEF2	39	9004	152	5358	3494	0.848684	0.479843	0.364625	0	11	0.363438	-0.323694	-0.828165	-0.91387
1467	NM_031469	83699//SH3BGRL2	4	4646	179	324	4143	0.726257	0.466049	0.372194	1	10	0.250445	-0.327975	-0.82811	-0.800052
1468	NM_198963	90957//DHX57	24	4825	99	4161	565	0.626263	0.436914	0.421239	1	0	0.293665	-0.420387	-0.828059	-0.827409
1469	NM_032801	83700//JAM3	9	3668	159	933	2576	0.72327	0.510182	0.459627	2	3	0.201975	-0.412475	-0.827814	-0.885052
1470	NM_003959	9026//HIP1R	32	4473	59	3207	1207	0.745763	0.629249	0.600663	0	1	0.142388	-0.490983	-0.8278	-0.847108
1471	NM_013233	27347//STK39	18	3274	160	1638	1476	0.74375	0.482295	0.346883	0	9	0.184755	-0.394132	-0.827786	-0.910022
1472	NM_001040214	154215//NKAIN2	7	3315	277	627	2411	0.714801	0.446571	0.373704	0	3	0.191854	-0.355323	-0.827697	-0.858434
1473	NM_032221	84181//CHD6	37	10389	178	8148	2063	0.488764	0.501227	0.371789	0	9	0.29819	-0.374245	-0.82758	-0.56775
1474	NM_019006	54469//ZFAND6	7	1814	422	627	765	0.556872	0.421053	0.333333	1	3	0.181809	-0.401157	-0.827392	-0.716186
1475	NM_015175	23218//NBEAL2	54	8828	179	8265	384	0.782123	0.617181	0.703125	0	0	0.257695	-0.393034	-0.827332
1476	NM_001114394	167153//PAPD4	15	3523	693	1455	1375	0.551227	0.4	0.293091	1	4	0.251879	-0.407694	-0.827238	-0.891093
1477	NM_006393	10529//NEBL	28	9215	397	3045	5773	0.370277	0.417734	0.360125	0	20	0.283612	-0.43059	-0.827224	-0.732326
1478	NM_018287	94134//ARHGAP12	20	4172	270	2541	1361	0.577778	0.409288	0.331374	2	3	0.302782	-0.515826	-0.827169	-0.895096
1479	NM_053064	54331//GNG2	4	3886	557	216	3113	0.570916	0.509259	0.374237	0	6	0.257402	-0.506354	-0.827154	-0.794491
1480	NM_004380	1387//CREBBP	31	10196	204	7329	2663	0.794118	0.568836	0.449869	1	4	0.182404	-0.366633	-0.827063	-0.867251
1481	NM_022080	63908//NAPB	11	3871	117	897	2857	0.786325	0.449275	0.39202	0	13	0.242826	-0.420815	-0.827043	-0.882336
1482	NM_001242767	25902//MTHFD1L	28	3477	144	2940	393	0.805556	0.515646	0.384224	0	1	0.204087	-0.414757	-0.826985	-0.837874
1483	NM_006044	10013//HDAC6	29	4099	93	3648	358	0.677419	0.580318	0.51676	0	1	0.22429	-0.460828	-0.826761	-0.882611
1484	NM_004204	9091//PIGQ	11	2985	138	1746	1101	0.818841	0.654639	0.663942	0	0	0.182278	-0.49101	-0.82675	-0.825214
1485	NM_001127257	57181//SLC39A10	10	5371	214	2496	2661	0.542056	0.402244	0.336716	1	13	0.324542	-0.352946	-0.826747	-0.919672
1486	NM_018133	55167//MSL2	2	4696	733	1734	2229	0.653479	0.434833	0.3441	0	9	0.169264	-0.422154	-0.826729	-0.809821
1487	NM_021963	4674//NAP1L2	1	2574	382	1383	809	0.565445	0.417932	0.301607	0	4	0.201382	-0.488623	-0.826702
1488	NM_173815	283848//CES4A	12	2282	184	1407	691	0.554348	0.567164	0.526773	0	1	0.318187	-0.422625	-0.826579	-0.823758
1489	NM_130809	133619//PRRC1	9	4690	180	1338	3172	0.566667	0.490284	0.339849	3	9	0.241667	-0.417206	-0.826535
1490	NM_001143854	22895//RPH3A	22	4592	408	2085	2099	0.561275	0.566427	0.507861	0	3	0.291021	-0.529764	-0.826484	-0.854735
1491	NM_015846	4152//MBD1	17	3260	437	1818	1005	0.677346	0.608911	0.458706	0	3	0.167982	-0.32455	-0.826471	-0.899787
1492	NM_004845	9468//PCYT1B	8	5549	233	1110	4206	0.532189	0.49009	0.475511	1	2	0.225888	-0.354776	-0.826457	-0.729624
1493	NM_015568	26051//PPP1R16B	11	6251	189	1704	4358	0.777778	0.592136	0.516521	0	6	0.258434	-0.344616	-0.826374	-0.87892
1494	NM_005956	4522//MTHFD1	28	3448	387	2808	253	0.596899	0.491097	0.403162	0	0	0.259163	-0.406805	-0.826345	-0.919591
1495	NM_021150	23426//GRIP1	24	5060	241	3231	1588	0.522822	0.495512	0.322418	1	2	0.296701	-0.375458	-0.826332
1496	NM_001111125	23096//IQSEC2	15	6011	201	4467	1343	0.81592	0.632639	0.570365	1	1	0.254925	-0.394999	-0.826309	-0.858474
1497	NM_000551	7428//VHL	3	4560	213	642	3705	0.71831	0.615265	0.430229	1	3	0.141073	-0.457883	-0.826292
1498	NM_002520	4869//NPM1	11	1449	245	885	319	0.620408	0.420339	0.335423	0	0	0.179999	-0.420056	-0.826248	-0.824421
1499	NM_004595	6611//SMS	11	1839	252	1101	486	0.765873	0.453224	0.337449	0	1	0.190228	-0.424738	-0.826229	-0.750206
1500	NM_004538	4675//NAP1L3	1	2758	379	1521	858	0.635884	0.445759	0.30303	0	1	0.212327	-0.479847	-0.826217
1501	NM_006292	7251//TSG101	10	1548	140	1173	235	0.671429	0.451833	0.319149	0	0	0.178168	-0.414301	-0.826144	-0.854642
1502	NM_001014809	1400//CRMP1	14	3146	89	2061	996	0.842697	0.60165	0.498996	0	0	0.280584	-0.455157	-0.826095	-0.925106
1503	NM_024295	79139//DERL1	8	3161	286	756	2119	0.674825	0.484127	0.408211	0	6	0.129306	-0.360734	-0.826079	-0.849175
1504	NM_032783	84869//CBR4	5	3501	228	714	2559	0.513158	0.436975	0.31653	0	16	0.206542	-0.37319	-0.825908	-0.588093
1505	NM_006231	5426//POLE	49	7840	44	6861	935	0.590909	0.561288	0.582888	0	0	0.272463	-0.423342	-0.825752
1506	NM_031215	81928//CABLES2	10	3785	7	1437	2341	0.571429	0.643702	0.513456	0	5	0.187175	-0.417505	-0.825738	-0.851491
1507	NM_020438	57171//DOLPP1	8	2176	28	717	1431	0.642857	0.577406	0.549965	0	2	0.142329	-0.415366	-0.825677	-0.751718
1508	NM_018569	55435//AP1AR	10	2908	353	909	1646	0.711048	0.424642	0.288578	1	12	0.154393	-0.393485	-0.825614	-0.847708
1509	NM_014293	23467//NPTXR	5	5815	154	1503	4158	0.876623	0.692615	0.561809	1	0	0.319677	-0.452454	-0.825609	-0.837249
1510	NM_001244766	92597//MOB1B	7	7077	294	666	6117	0.588435	0.406907	0.324832	3	27	0.441086	-0.357078	-0.825582	-0.77523
1511	NM_014117	29035//C16orf72	4	3979	365	828	2786	0.805479	0.53744	0.362886	0	9	0.142428	-0.363298	-0.825581	-0.703309
1512	NM_001382	1798//DPAGT1	9	2142	420	1227	495	0.557143	0.511002	0.464646	0	0	0.237166	-0.392435	-0.825552	-0.835359
1513	NM_006035	9578//CDC42BPB	37	6701	232	5136	1333	0.814655	0.541472	0.550638	0	2	0.230648	-0.396321	-0.825552	-0.863459
1514	NM_033064	85300//ATCAY	13	5036	430	1116	3490	0.669767	0.577061	0.538968	0	3	0.233067	-0.467279	-0.825487	-0.918539
1515	NM_004628	7508//XPC	16	3720	104	2823	793	0.701923	0.530995	0.479193	0	1	0.186864	-0.394002	-0.825487	-0.751261
1516	NM_017542	57645//POGK	6	3852	120	1830	1902	0.8	0.539344	0.411672	1	6	0.206754	-0.355486	-0.825478	-0.686855
1517	NM_000368	7248//TSC1	23	8616	234	3495	4887	0.57265	0.506724	0.462247	0	5	0.287001	-0.378815	-0.825468	-0.835182
1518	NM_145160	5607//MAP2K5	22	2367	653	1347	367	0.666156	0.454343	0.580381	0	0	0.231005	-0.327373	-0.825425	-0.711927
1519	NM_013392	29959//NRBP1	18	2199	146	1608	445	0.732877	0.504353	0.606742	0	0	0.114918	-0.461295	-0.825261	-0.809908
1520	NM_003846	8799//PEX11B	4	1829	236	780	813	0.601695	0.55	0.410824	1	3	0.212143	-0.409496	-0.825082	-0.779509
1521	NM_015461	25925//ZNF521	8	4971	246	3936	788	0.593496	0.485264	0.34264	1	0	0.234103	-0.473954	-0.825061	-0.889772
1522	NM_152903	89890//KBTBD6	1	5228	289	2025	2914	0.615917	0.522469	0.350034	0	10	0.354614	-0.36844	-0.825061
1523	NM_017634	54793//KCTD9	12	3401	222	1170	2009	0.689189	0.432479	0.33549	0	11	0.15413	-0.428288	-0.824998
1524	NM_145725	7187//TRAF3	12	7776	353	1707	5716	0.685552	0.518453	0.543387	0	6	0.21195	-0.419953	-0.824945
1525	NM_001503	2822//GPLD1	25	5832	111	2523	3198	0.576577	0.500595	0.403064	0	6	0.245998	-0.398887	-0.824889
1526	NM_014849	9900//SV2A	13	4414	491	2229	1694	0.588595	0.555406	0.522432	0	1	0.306242	-0.496305	-0.824865	-0.871681
1527	NM_012219	22808//MRAS	6	4589	696	627	3266	0.561782	0.526316	0.482854	0	1	0.205091	-0.423202	-0.824743	-0.837274
1528	NM_006996	10560//SLC19A2	6	3636	204	1494	1938	0.666667	0.496653	0.318885	1	10	0.272469	-0.479533	-0.8247	-0.841141
1529	NM_000181	2990//GUSB	12	2298	131	1956	211	0.70229	0.560327	0.483412	0	0	0.249167	-0.461836	-0.824678	-0.859436
1530	NM_153045	203197//C9orf91	9	4356	217	1029	3110	0.741935	0.577259	0.444695	0	3	0.172397	-0.367692	-0.824673	-0.915277
1531	NM_138477	146059//CDAN1	28	4730	117	3684	929	0.846154	0.612649	0.498385	0	1	0.216189	-0.470821	-0.824667
1532	NM_001128225	91252//SLC39A13	10	2429	176	1116	1137	0.857955	0.638889	0.609499	1	0	0.161207	-0.356569	-0.824665	-0.617807
1533	NM_001184940	203259//FAM219A	6	3645	307	558	2780	0.775244	0.586022	0.56223	0	2	0.235321	-0.270908	-0.824664	-0.775334
1534	NM_000633	596//BCL2	3	6492	493	720	5279	0.440162	0.658333	0.405569	3	13	0.26948	-0.448938	-0.824655	-0.852234
1535	NM_003071	6596//HLTF	25	5351	218	3030	2103	0.637615	0.383168	0.316215	0	9	0.276708	-0.359611	-0.824645	-0.897496
1536	NM_001037806	57701//NCKAP5L	13	4900	202	4005	693	0.678218	0.654931	0.626263	0	1	0.155656	-0.486375	-0.824544	-0.635038
1537	NM_003458	8927//BSN	12	15959	114	11781	4064	0.842105	0.630507	0.539862	1	2	0.46646	-0.400676	-0.824533	-0.858416
1538	NM_032737	84823//LMNB2	12	4644	35	1863	2746	0.742857	0.663983	0.57429	0	2	0.145731	-0.357744	-0.824532	-0.6864
1539	NM_001135734	171017//ZNF384	11	3241	270	1734	1237	0.611111	0.572664	0.43654	0	2	0.124542	-0.411719	-0.824515	-0.81744
1540	NM_014945	22885//ABLIM3	24	4335	251	2052	2032	0.593625	0.554094	0.48622	0	1	0.143871	-0.348241	-0.824452	-0.889219
1541	NM_005144	55806//HR	19	5516	665	3570	1281	0.748872	0.65098	0.59797	0	0	0.200376	-0.389767	-0.824276	-0.774928
1542	NM_004774	5469//MED1	17	8148	212	4746	3190	0.59434	0.469659	0.405016	2	3	0.25752	-0.442898	-0.82427	-0.785575
1543	NM_032320	84280//BTBD10	9	2507	257	1428	822	0.622568	0.431373	0.360097	0	6	0.20545	-0.364515	-0.824181	-0.914993
1544	NM_001001995	2824//GPM6B	8	3216	291	987	1938	0.505155	0.504559	0.331269	0	7	0.114892	-0.439536	-0.824142	-0.78788
1545	NM_002766	5635//PRPSAP1	10	2359	446	1158	755	0.67713	0.518998	0.407947	0	1	0.233877	-0.382478	-0.823979	-0.906339
1546	NM_023083	11132//CAPN10	12	2644	196	2019	429	0.765306	0.656265	0.594406	0	1	0.176679	-0.481281	-0.823947	-0.762314
1547	NM_005761	10154//PLXNC1	31	7346	249	4707	2390	0.827309	0.496495	0.378661	1	8	0.372239	-0.508904	-0.823899	-0.921479
1548	NM_030624	80311//KLHL15	4	6276	256	1815	4205	0.65625	0.451791	0.320333	0	15	0.36995	-0.358011	-0.82374	-0.808362
1549	NM_012294	9771//RAPGEF5	26	6622	313	2193	4116	0.546326	0.43958	0.420311	2	10	0.292722	-0.327728	-0.823691	-0.795578
1550	NM_004044	471//ATIC	16	2084	187	1779	118	0.71123	0.469927	0.338983	0	0	0.190943	-0.423923	-0.823686	-0.864873
1551	NM_001040118	116985//ARAP1	35	5137	189	4353	595	0.650794	0.623248	0.591597	0	0	0.233212	-0.485004	-0.823539	-0.867959
1552	NM_024685	79738//BBS10	2	3583	84	2172	1327	0.607143	0.393186	0.295403	1	6	0.157839	-0.340541	-0.823478	-0.719985
1553	NM_012318	3954//LETM1	14	5462	297	2220	2945	0.794613	0.588288	0.536842	0	2	0.157792	-0.420941	-0.823474	-0.946304
1554	NM_001012994	401548//SNX30	9	7606	148	1314	6144	0.831081	0.508371	0.438965	1	12	0.316316	-0.342371	-0.823419	-0.827104
1555	NM_014235	8266//UBL4A	4	2305	9	474	1822	0.888889	0.611814	0.557629	0	1	0.11375	-0.403262	-0.823369	-0.844145
1556	NM_153335	92335//STRADA	9	2772	274	1047	1451	0.664234	0.541547	0.549966	0	1	0.168331	-0.473169	-0.823355	-0.751766
1557	NM_016626	51320//MEX3C	2	4142	361	1980	1801	0.747922	0.584848	0.331483	0	4	0.265531	-0.361594	-0.823289	-0.743284
1558	NM_014569	23660//ZKSCAN5	7	4344	251	2520	1573	0.657371	0.489683	0.455181	0	0	0.172359	-0.391608	-0.8232	-0.856496
1559	NM_014760	9797//TATDN2	8	4907	581	2286	2040	0.660929	0.543745	0.495588	0	3	0.180338	-0.365279	-0.823191	-0.905015
1560	NM_005481	10025//MED16	16	2924	151	2634	139	0.688742	0.647304	0.683453	0	0	0.156153	-0.429258	-0.823105	-0.854482
1561	NM_016207	51692//CPSF3	18	2171	35	2055	81	0.657143	0.419465	0.333333	0	0	0.173585	-0.376011	-0.82308	-0.850952
1562	NM_001635	273//AMPH	21	3426	216	2088	1122	0.773148	0.524425	0.407308	0	3	0.203497	-0.502107	-0.823063	-0.939149
1563	NM_024896	79956//ERMP1	15	5341	54	2715	2572	0.777778	0.470718	0.405521	0	6	0.226016	-0.380801	-0.82306	-0.885638
1564	NM_012424	26750//RPS6KC1	15	4191	159	3201	831	0.767296	0.434239	0.375451	0	2	0.263249	-0.310925	-0.823015	-0.700006
1565	NM_001030273	406//ARNTL	20	2811	553	1749	509	0.551537	0.458548	0.335953	0	0	0.166056	-0.450081	-0.82295	-0.926502
1566	NM_001240	904//CCNT1	9	7079	323	2181	4575	0.569659	0.465841	0.371803	0	15	0.379364	-0.42282	-0.822889
1567	NM_001258415	57569//ARHGAP20	15	6199	357	3507	2335	0.70028	0.460222	0.37045	0	3	0.270939	-0.347654	-0.822782	-0.813443
1568	NM_014315	23588//KLHDC2	13	1806	400	1221	185	0.7075	0.429975	0.351351	0	1	0.207492	-0.359491	-0.822742	-0.924652
1569	NM_020750	57510//XPO5	32	5364	211	3615	1538	0.748815	0.475519	0.487646	0	1	0.221611	-0.470941	-0.822739	-0.75154
1570	NM_080881	1627//DBN1	15	3058	282	1956	820	0.638298	0.622699	0.552439	0	0	0.0968972	-0.421391	-0.822646	-0.843178
1571	NM_002883	5905//RANGAP1	16	3021	265	1764	992	0.686792	0.579365	0.627016	0	0	0.161637	-0.439263	-0.822626	-0.850835
1572	NM_052876	112939//NACC1	6	4500	175	1584	2741	0.851429	0.647096	0.614009	1	1	0.143636	-0.431761	-0.822276	-0.814924
1573	NM_006116	10454//TAB1	11	3224	49	1515	1660	0.734694	0.607261	0.595181	0	1	0.130129	-0.449644	-0.822192	-0.878953
1574	NM_013975	3980//LIG3	20	3722	129	3030	563	0.658915	0.521122	0.44405	0	1	0.161827	-0.403994	-0.822185	-0.724387
1575	NM_014830	9880//ZBTB39	2	6238	153	2139	3946	0.69281	0.547452	0.46224	0	11	0.256538	-0.374512	-0.822138
1576	NM_006876	11041//B3GNT1	2	2070	145	1248	677	0.786207	0.624199	0.450517	1	2	0.20517	-0.393242	-0.822013	-0.88859
1577	NM_024561	79612//NAA16	20	4347	324	2595	1428	0.691358	0.370713	0.362045	1	4	0.283912	-0.456576	-0.821916
1578	NM_194271	80196//RNF34	7	2056	158	1122	776	0.550633	0.487522	0.417526	0	1	0.127165	-0.409198	-0.821906	-0.870285
1579	NM_032539	84631//SLITRK2	5	4407	990	2538	879	0.607071	0.473601	0.331058	1	5	0.193591	-0.386154	-0.8218	-0.534632
1580	NM_004238	9320//TRIP12	41	6428	109	5979	340	0.550459	0.44673	0.355882	0	2	0.354346	-0.38509	-0.821663	-0.946858
1581	NM_145119	64219//PJA1	2	2880	379	1932	569	0.546174	0.535197	0.344464	0	0	0.135773	-0.48166	-0.821619	-0.530664
1582	NM_017768	55631//LRRC40	15	2945	138	1809	998	0.673913	0.382532	0.271543	0	9	0.233571	-0.356469	-0.821605	-0.904241
1583	NM_003787	8715//NOL4	11	3957	298	1917	1742	0.610738	0.481481	0.337543	0	4	0.201628	-0.467734	-0.821544	-0.891042
1584	NM_005109	9943//OXSR1	18	4523	342	1584	2597	0.75731	0.430556	0.432037	0	5	0.244179	-0.412978	-0.821529	-0.821371
1585	NM_004193	8729//GBF1	40	6437	294	5580	563	0.629252	0.534409	0.548845	1	0	0.282702	-0.434774	-0.82151	-0.859839
1586	NM_199002	9138//ARHGEF1	29	3238	89	2784	365	0.764045	0.63398	0.608219	0	0	0.171708	-0.458542	-0.821414	-0.696643
1587	NM_021183	57826//RAP2C	4	3933	784	552	2597	0.711735	0.449275	0.317674	0	13	0.197439	-0.382371	-0.821333	-0.806959
1588	NM_020786	57546//PDP2	2	7030	215	1590	5225	0.590698	0.533333	0.41244	0	17	0.193178	-0.434005	-0.821323
1589	NM_015891	51362//CDC40	15	3852	24	1740	2088	0.541667	0.42069	0.355364	0	9	0.149303	-0.423766	-0.821323	-0.807703
1590	NM_018427	54700//RRN3	18	3746	68	1956	1722	0.676471	0.438139	0.375726	1	5	0.159093	-0.406256	-0.821317	-0.878471
1591	NM_001128626	56907//SPIRE1	17	5444	47	2271	3126	0.829787	0.520476	0.390915	2	8	0.211005	-0.387573	-0.821303	-0.92571
1592	NM_022089	23400//ATP13A2	29	3996	190	3543	263	0.831579	0.634208	0.619772	0	0	0.216639	-0.46883	-0.82118	-0.875541
1593	NM_005027	5296//PIK3R2	16	3938	512	2187	1239	0.677734	0.657522	0.589992	0	0	0.265079	-0.359368	-0.821121	-0.909355
1594	NM_000274	4942//OAT	10	2092	133	1320	639	0.556391	0.451515	0.308294	1	1	0.107311	-0.464039	-0.821022	-0.890119
1595	NM_018346	55316//RSAD1	9	2499	56	1329	1114	0.767857	0.646351	0.470377	0	2	0.237743	-0.340207	-0.821021	-0.844051
1596	NM_024551	79602//ADIPOR2	8	3965	197	1161	2607	0.629442	0.477175	0.453778	1	4	0.24441	-0.399782	-0.820965	-0.884394
1597	NM_004649	8209//C21orf33	7	1667	86	807	774	0.662791	0.615861	0.507752	0	1	0.139971	-0.37324	-0.820897	-0.760917
1598	NM_015975	51616//TAF9B	7	2689	71	756	1862	0.647887	0.428571	0.335661	0	9	0.163714	-0.368139	-0.820879	-0.871179
1599	NM_018129	55163//PNPO	7	3465	153	786	2526	0.620915	0.56743	0.480206	0	2	0.176658	-0.487102	-0.820867	-0.778051
1600	NM_018433	55818//KDM3A	26	4890	327	3966	597	0.666667	0.442763	0.370184	0	2	0.291434	-0.417508	-0.820834	-0.940796
1601	NM_006319	10423//CDIPT	6	1874	400	642	832	0.7175	0.574766	0.574519	0	1	0.187365	-0.354088	-0.820816	-0.830652
1602	NM_001029859	283219//KCTD21	2	3378	75	783	2520	0.693333	0.559387	0.504365	0	1	0.160522	-0.462754	-0.820812	-0.349
1603	NM_015691	55841//WWC3	23	6454	198	3279	2977	0.545455	0.591034	0.450453	0	6	0.272548	-0.397939	-0.820761
1604	NM_004414	1827//RCAN1	4	2429	72	759	1598	0.833333	0.582345	0.413642	1	2	0.182499	-0.291748	-0.82074	-0.831516
1605	NM_006366	10486//CAP2	13	3027	242	1434	1350	0.652893	0.480474	0.335556	0	3	0.22374	-0.471113	-0.820675	-0.905887
1606	NM_001206796	5315//PKM	12	2838	399	1818	621	0.741855	0.556656	0.570048	0	0	0.170552	-0.453063	-0.820577	-0.886926
1607	NM_002388	4172//MCM3	17	3111	110	2427	574	0.6	0.527812	0.454704	1	0	0.233043	-0.362664	-0.820444	-0.857892
1608	NM_007259	11311//VPS45	15	2817	573	1713	531	0.600349	0.433158	0.435028	1	0	0.275923	-0.410372	-0.820436	-0.901114
1609	NM_001975	2026//ENO2	12	2423	222	1305	896	0.752252	0.55249	0.502232	0	4	0.189262	-0.438243	-0.820428	-0.884565
1610	NM_018149	55181//SMG8	4	3266	42	2976	248	0.5	0.485551	0.306452	0	1	0.217455	-0.356988	-0.820419	-0.867031
1611	NM_004082	1639//DCTN1	32	4500	318	3837	345	0.613208	0.568673	0.594203	0	0	0.242093	-0.249724	-0.820417	-0.863279
1612	NM_001129993	84542//KIAA1841	22	4576	303	2157	2116	0.59736	0.39592	0.336011	1	4	0.251356	-0.339135	-0.820388	-0.819677
1613	NM_173602	57609//DIP2B	38	8715	156	4731	3828	0.724359	0.502219	0.378004	4	16	0.323957	-0.380644	-0.820344	-0.866444
1614	NM_001168370	9820//CUL7	26	5507	87	5349	71	0.724138	0.594317	0.43662	0	0	0.206135	-0.403336	-0.82028	-0.846046
1615	NM_152320	121274//ZNF641	7	4542	262	1317	2963	0.648855	0.541382	0.42052	0	4	0.174937	-0.4794	-0.820278	-0.634243
1616	NM_015711	29998//GLTSCR1	15	5739	194	4683	862	0.706186	0.70788	0.561485	0	3	0.283936	-0.418887	-0.820269	-0.727471
1617	NM_014807	9854//C2CD2L	14	3344	359	2124	861	0.768802	0.618173	0.57259	0	5	0.213886	-0.388348	-0.820147	-0.908283
1618	NM_019112	10347//ABCA7	47	6818	231	6441	146	0.662338	0.646018	0.650685	0	0	0.232481	-0.419077	-0.820102
1619	NM_018723	54715//RBFOX1	16	4775	988	1194	2593	0.658907	0.555276	0.363671	0	8	0.341383	-0.409146	-0.820071	-0.88388
1620	NM_032861	84947//SERAC1	17	3969	141	1965	1862	0.758865	0.425954	0.384533	0	3	0.180938	-0.391094	-0.820043	-0.836208
1621	NM_001040454	65010//SLC26A6	20	2731	251	2217	263	0.553785	0.583672	0.585551	0	0	0.200266	-0.413163	-0.820035
1622	NM_001204747	5981//RFC1	25	4899	140	3447	1312	0.628571	0.414563	0.403963	1	5	0.197088	-0.371698	-0.819939	-0.815581
1623	NM_004645	8161//COIL	7	2633	31	1731	871	0.548387	0.465049	0.343284	0	3	0.168351	-0.439298	-0.819882	-0.867795
1624	NM_031902	64969//MRPS5	12	1661	218	1293	150	0.747706	0.50116	0.446667	0	0	0.194329	-0.423464	-0.819868	-0.893672
1625	NM_018124	55159//RFWD3	13	4952	98	2325	2529	0.663265	0.510108	0.419929	0	2	0.244481	-0.415973	-0.81981
1626	NM_031922	85021//REPS1	20	3548	579	2388	581	0.763385	0.457286	0.339071	0	6	0.29462	-0.307933	-0.819739	-0.934625
1627	NM_019053	54536//EXOC6	22	3620	66	2415	1139	0.712121	0.393789	0.326602	0	6	0.249209	-0.328916	-0.819696	-0.894416
1628	NM_015139	23169//SLC35D1	12	6460	384	1068	5008	0.713542	0.450375	0.402157	0	12	0.234777	-0.392921	-0.819658
1629	NM_000202	3423//IDS	9	5852	217	1653	3982	0.732719	0.519661	0.380713	2	12	0.259812	-0.321051	-0.81962	-0.778061
1630	NM_004716	9159//PCSK7	17	3484	201	2358	925	0.587065	0.594572	0.534054	0	0	0.274186	-0.415973	-0.819577	-0.86204
1631	NM_173598	283455//KSR2	20	17008	55	2766	14187	0.509091	0.582791	0.488546	0	13	0.522344	-0.451231	-0.819538
1632	NM_006796	10939//AFG3L2	17	3209	194	2394	621	0.798969	0.478279	0.47182	1	0	0.223392	-0.458559	-0.819529	-0.890095
1633	NM_006585	10694//CCT8	15	1894	99	1647	148	0.686869	0.416515	0.297297	0	0	0.169248	-0.417494	-0.819429	-0.898736
1634	NM_022912	65055//REEP1	7	3853	144	606	3103	0.819444	0.523102	0.392201	1	4	0.280139	-0.504838	-0.819363	-0.876591
1635	NM_024654	79707//NOL9	12	6712	96	2109	4507	0.71875	0.508298	0.474151	0	5	0.274353	-0.44452	-0.81935	-0.82629
1636	NM_153354	153396//TMEM161B	12	2594	125	1464	1005	0.616	0.39071	0.297512	1	5	0.199915	-0.398287	-0.819305	-0.785238
1637	NM_001143819	53373//TPCN1	29	5349	174	2667	2508	0.758621	0.55943	0.576156	0	2	0.201604	-0.443923	-0.819273	-0.821861
1638	NM_016001	51096//UTP18	14	1884	49	1671	164	0.612245	0.464393	0.347561	0	1	0.168339	-0.364869	-0.819189	-0.883082
1639	NM_001127358	57157//PHTF2	18	5085	215	2244	2626	0.660465	0.401961	0.31112	1	7	0.280435	-0.346355	-0.819081	-0.847127
1640	NM_024103	79085//SLC25A23	10	3460	142	1407	1911	0.838028	0.610519	0.549974	0	0	0.176965	-0.395341	-0.81906	-0.653035
1641	NM_004329	657//BMPR1A	13	3616	548	1599	1469	0.560219	0.442777	0.346494	1	6	0.232354	-0.373789	-0.819011
1642	NM_033500	3098//HK1	22	3963	499	2718	746	0.470942	0.532009	0.540214	0	1	0.241776	-0.459435	-0.818854	-0.917484
1643	NM_001144925	4599//MX1	19	3392	947	1989	456	0.560718	0.511815	0.515351	0	1	0.282099	-0.470934	-0.818832	-0.805901
1644	NM_005902	4088//SMAD3	9	6235	298	1278	4659	0.822148	0.582942	0.462116	1	7	0.253228	-0.328363	-0.818794	-0.836598
1645	NM_000127	2131//EXT1	11	3363	773	2241	349	0.608021	0.4971	0.418338	0	0	0.23861	-0.502259	-0.818788	-0.66089
1646	NM_003253	7074//TIAM1	29	7198	472	4776	1950	0.540254	0.53727	0.387692	1	5	0.40404	-0.423073	-0.818787	-0.841252
1647	NM_001199620	135112//NCOA7	18	6558	470	2829	3259	0.453191	0.434429	0.362688	1	13	0.248163	-0.338028	-0.818714	-0.840737
1648	NM_001199707	23366//KIAA0895	6	4465	331	1524	2610	0.743202	0.451444	0.342912	1	4	0.236637	-0.417381	-0.818712	-0.843369
1649	NM_015125	23152//CIC	20	5473	40	4827	606	0.825	0.661487	0.569307	2	0	0.107751	-0.418908	-0.818693	-0.885654
1650	NM_001042573	64772//ENGASE	14	4494	8	2232	2254	0.5	0.619176	0.606477	0	2	0.128194	-0.424217	-0.818497	-0.590731
1651	NM_007054	11127//KIF3A	17	6257	154	2100	4003	0.714286	0.400952	0.347989	1	17	0.325259	-0.359372	-0.81842	-0.806812
1652	NM_018216	55229//PANK4	19	2642	9	2322	311	0.222222	0.601206	0.463023	0	2	0.141009	-0.457366	-0.818396	-0.780443
1653	NM_003368	7398//USP1	9	3939	758	2358	823	0.637203	0.364716	0.311057	2	6	0.233171	-0.329806	-0.81837	-0.928717
1654	NM_006051	10307//APBB3	12	2158	359	1482	317	0.710306	0.60054	0.498423	0	2	0.192162	-0.438391	-0.818343	-0.811846
1655	NM_003389	7464//CORO2A	12	5643	266	1578	3799	0.530075	0.568441	0.476441	0	2	0.280785	-0.435177	-0.818327
1656	NM_002070	2771//GNAI2	9	2200	121	1068	1011	0.826446	0.561798	0.565776	0	1	0.101781	-0.455017	-0.818299	-0.578757
1657	NM_001012614	1487//CTBP1	10	2483	393	1290	800	0.669211	0.649612	0.4925	0	1	0.122058	-0.433256	-0.818298	-0.889276
1658	NM_000311	5621//PRNP	2	2740	372	762	1606	0.658602	0.582677	0.374222	1	2	0.24212	-0.419007	-0.818269	-0.571207
1659	NM_015527	26000//TBC1D10B	9	3288	18	2427	843	0.944444	0.656366	0.57414	0	1	0.234511	-0.371043	-0.818254	-0.905003
1660	NM_001243974	5533//PPP3CC	15	2348	440	1566	342	0.772727	0.45083	0.330409	0	5	0.241156	-0.371774	-0.81793	-0.882251
1661	NM_018316	55295//KLHL26	3	3122	27	1848	1247	0.740741	0.674242	0.562149	0	1	0.227596	-0.385952	-0.817888	-0.635008
1662	NM_181786	284459//HKR1	6	2929	269	1980	680	0.539033	0.50303	0.479412	0	0	0.151984	-0.437025	-0.817881	-0.635117
1663	NM_002673	5364//PLXNB1	38	7310	270	6408	632	0.759259	0.618758	0.60443	0	0	0.294198	-0.502091	-0.817874	-0.866408
1664	NM_015316	23368//PPP1R13B	17	4959	283	3273	1403	0.823322	0.546593	0.541696	1	1	0.221317	-0.409264	-0.817739	-0.847631
1665	NM_052905	114793//FMNL2	26	5575	367	3279	1929	0.784741	0.446478	0.351996	2	8	0.231414	-0.408943	-0.81769	-0.927619
1666	NM_144609	124808//CCDC43	5	2138	44	675	1419	0.681818	0.517037	0.360113	2	5	0.106154	-0.389661	-0.81764	-0.802158
1667	NM_001206996	5522//PPP2R2C	10	4300	283	1293	2724	0.547703	0.561485	0.467695	1	5	0.111961	-0.312061	-0.817486	-0.88414
1668	NM_016609	51310//SLC22A17	10	2344	463	1563	318	0.732181	0.636596	0.581761	0	0	0.223805	-0.380106	-0.817423	-0.876854
1669	NM_022726	6785//ELOVL4	6	3060	319	945	1796	0.730408	0.417989	0.318486	0	7	0.213243	-0.492333	-0.817396	-0.86503
1670	NM_003204	4779//NFE2L1	6	4874	651	2319	1904	0.557604	0.572661	0.518382	0	4	0.145522	-0.328433	-0.817381	-0.797586
1671	NM_018313	55193//PBRM1	30	7574	114	4749	2711	0.789474	0.43925	0.338989	0	15	0.307018	-0.366917	-0.817373	-0.893059
1672	NM_005542	3638//INSIG1	6	3010	211	834	1965	0.781991	0.579137	0.374555	0	6	0.186566	-0.355794	-0.817238	-0.789333
1673	NM_152493	149076//ZNF362	9	3106	170	1263	1673	0.705882	0.629454	0.536163	2	5	0.162938	-0.37	-0.817207	-0.91091
1674	NM_001199163	5705//PSMC5	12	1495	240	1197	58	0.616667	0.513784	0.5	0	0	0.104995	-0.440721	-0.817159	-0.764763
1675	NM_014140	50485//SMARCAL1	18	3269	330	2865	74	0.560606	0.521815	0.189189	0	0	0.229049	-0.398657	-0.817153	-0.690888
1676	NM_015207	23252//OTUD3	8	6514	119	1197	5198	0.689076	0.516291	0.425356	0	13	0.317402	-0.398112	-0.81711	-0.678926
1677	NM_003036	6497//SKI	7	5707	72	2187	3448	0.930556	0.681756	0.535963	1	11	0.253439	-0.334894	-0.817083	-0.843684
1678	NM_018026	55690//PACS1	24	4493	134	2892	1467	0.80597	0.573306	0.60668	0	0	0.246769	-0.393467	-0.817049	-0.867043
1679	NM_001197294	1809//DPYSL3	14	5480	198	2055	3227	0.686869	0.56691	0.461729	0	3	0.219819	-0.403053	-0.816961	-0.940203
1680	NM_001199752	126129//CPT1C	20	2918	380	2412	126	0.597368	0.600332	0.563492	0	0	0.224699	-0.438243	-0.816909	-0.882593
1681	NM_001256798	140688//C20orf112	11	6763	183	2043	4537	0.874317	0.624082	0.496143	1	10	0.229619	-0.355767	-0.81689	-0.58039
1682	NM_002959	6272//SORT1	20	7022	49	2496	4477	0.857143	0.504407	0.435336	2	5	0.287791	-0.349363	-0.816826	-0.81921
1683	NM_001020818	91663//MYADM	2	3220	314	969	1937	0.649682	0.634675	0.485287	0	0	0.116913	-0.326891	-0.816728	-0.648554
1684	NM_003070	6595//SMARCA2	34	5756	99	4773	884	0.525253	0.513933	0.340498	0	3	0.309515	-0.363956	-0.816676	-0.926683
1685	NM_022117	64061//TSPYL2	7	2828	139	2082	607	0.647482	0.545629	0.586491	0	1	0.244293	-0.369123	-0.816576	-0.45237
1686	NM_012248	22928//SEPHS2	1	2273	176	1347	750	0.522727	0.576095	0.396	0	0	0.222151	-0.286737	-0.816425
1687	NM_177439	24140//FTSJ1	14	2051	429	984	638	0.610723	0.59248	0.377743	0	2	0.182402	-0.377186	-0.816385	-0.898092
1688	NM_018097	55142//HAUS2	6	3944	60	708	3176	0.7	0.399718	0.419081	0	2	0.122346	-0.388012	-0.816294	-0.59508
1689	NM_015053	8497//PPFIA4	17	5045	593	2106	2346	0.526138	0.602089	0.541773	0	0	0.239839	-0.475107	-0.816261	-0.898429
1690	NM_014077	26017//FAM32A	4	1449	19	339	1091	0.578947	0.545723	0.506874	0	1	0.0707714	-0.455805	-0.816227	-0.404423
1691	NM_006631	10781//ZNF266	11	3601	1271	1650	680	0.512982	0.430909	0.426471	0	1	0.224809	-0.43415	-0.816106	-0.803066
1692	NM_001009921	23355//VPS8	47	5047	171	4287	589	0.508772	0.418708	0.500849	0	1	0.276388	-0.456181	-0.816056	-0.781821
1693	NM_015313	23365//ARHGEF12	41	9829	335	4635	4859	0.540299	0.451564	0.380531	0	6	0.277231	-0.357516	-0.816053	-0.896075
1694	NM_020733	57493//HEG1	17	9156	68	4146	4942	0.852941	0.514231	0.466006	0	7	0.288594	-0.491661	-0.81605	-0.719956
1695	NM_018178	55204//GOLPH3L	5	3171	217	858	2096	0.497696	0.460373	0.388836	0	7	0.0931919	-0.426945	-0.815983	-0.686731
1696	NM_030648	80854//SETD7	8	7012	286	1101	5625	0.706294	0.497729	0.405511	2	14	0.276677	-0.378678	-0.815923	-0.78152
1697	NM_015935	51603//METTL13	8	3407	347	2100	960	0.564841	0.55381	0.423958	0	4	0.116124	-0.377754	-0.815903	-0.861902
1698	NM_016237	51433//ANAPC5	17	2625	122	2268	235	0.647541	0.498677	0.374468	0	0	0.192246	-0.360459	-0.81585	-0.905218
1699	NM_015262	253725//FAM21C	30	4645	118	3963	564	0.745763	0.48322	0.393617	0	1	0.119093	-0.366808	-0.815727
1700	NM_016299	51182//HSPA14	14	1806	141	1530	135	0.723404	0.40915	0.214815	0	0	0.205599	-0.389428	-0.815633	-0.758567
1701	NM_001802	1039//CDR2	5	2702	308	1365	1029	0.782468	0.517949	0.393586	1	3	0.162513	-0.415658	-0.815613	-0.782834
1702	NM_005779	10184//LHFPL2	5	5045	676	687	3682	0.64645	0.560408	0.407659	0	5	0.265641	-0.52014	-0.815345	-0.754719
1703	NM_001135642	51763//INPP5K	14	3372	1007	1119	1246	0.599801	0.546917	0.569021	0	0	0.214602	-0.35646	-0.815335	-0.881713
1704	NM_005754	10146//G3BP1	12	2835	171	1401	1263	0.555556	0.488936	0.315914	0	3	0.0937083	-0.470425	-0.815298	-0.880084
1705	NM_001040402	23142//DCUN1D4	11	4265	133	879	3253	0.736842	0.393629	0.338764	1	7	0.161995	-0.436595	-0.815168	-0.888561
1706	NM_014932	22871//NLGN1	7	4918	423	2472	2023	0.432624	0.440129	0.314385	1	11	0.219199	-0.3642	-0.815159	-0.831301
1707	NM_183356	440//ASNS	14	2357	529	1686	142	0.614367	0.431198	0.394366	0	0	0.207475	-0.497924	-0.815138	-0.852086
1708	NM_001947	1849//DUSP7	3	3233	79	1260	1894	0.924051	0.648413	0.523759	0	0	0.182687	-0.348158	-0.815127	-0.817431
1709	NM_031466	83696//TRAPPC9	23	4474	15	3741	718	0.6	0.569099	0.626741	0	0	0.234583	-0.40947	-0.815099	-0.834913
1710	NM_001384	1802//DPH2	6	2497	195	1470	832	0.620513	0.610884	0.495192	0	1	0.138799	-0.366589	-0.815055	-0.880565
1711	NM_001263	1040//CDS1	13	4538	498	1386	2654	0.746988	0.41847	0.370008	0	10	0.252504	-0.414294	-0.814937	-0.874212
1712	NM_001083956	79027//ZNF655	4	4843	393	1581	2869	0.669211	0.408602	0.379923	0	8	0.217572	-0.345072	-0.814916	-0.424817
1713	NM_007118	7204//TRIO	57	10227	6	9294	927	0.833333	0.544007	0.454153	1	3	0.30653	-0.454908	-0.81489	-0.898747
1714	NM_016106	23256//SCFD1	25	2232	85	1929	218	0.729412	0.391395	0.261468	0	0	0.187333	-0.408336	-0.814854	-0.895527
1715	NM_003799	8731//RNMT	12	6203	196	1431	4576	0.397959	0.375262	0.420455	1	10	0.341524	-0.316602	-0.81473	-0.284926
1716	NM_014943	22882//ZHX2	4	4359	567	2514	1278	0.520282	0.549324	0.451487	1	0	0.176296	-0.462205	-0.814675	-0.864607
1717	NM_002296	3930//LBR	14	3823	174	1848	1801	0.724138	0.441017	0.304275	1	5	0.232088	-0.442037	-0.814662	-0.90688
1718	NM_006459	10613//ERLIN1	11	3439	351	1047	2041	0.655271	0.439351	0.433611	0	4	0.19112	-0.422551	-0.814551	-0.75237
1719	NM_020806	10243//GPHN	23	4302	1121	2310	871	0.668153	0.474026	0.357061	0	4	0.357769	-0.341395	-0.814508	-0.958775
1720	NM_005513	2960//GTF2E1	5	3033	114	1320	1599	0.517544	0.478788	0.387742	0	4	0.192198	-0.390388	-0.814459	-0.846315
1721	NM_021069	8470//SORBS2	21	6344	858	3303	2183	0.461538	0.51983	0.369675	2	7	0.255132	-0.29006	-0.814454	-0.923195
1722	NM_003171	6832//SUPV3L1	15	2474	55	2361	58	0.709091	0.457857	0.137931	0	2	0.304339	-0.492438	-0.814437	-0.885509
1723	NM_004910	9600//PITPNM1	24	4226	226	3735	265	0.800885	0.642838	0.622642	0	1	0.13214	-0.391738	-0.814426	-0.846198
1724	NM_001184970	11252//PACSIN2	11	3287	235	1461	1591	0.638298	0.570157	0.489001	1	4	0.135164	-0.430294	-0.814389	-0.92965
1725	NM_001242673	10768//AHCYL1	17	4314	800	1452	2062	0.67625	0.497245	0.399127	0	4	0.214503	-0.488614	-0.814382	-0.928864
1726	NM_022166	64131//XYLT1	12	9336	85	2880	6371	0.870588	0.610764	0.478418	2	10	0.320263	-0.42974	-0.814287
1727	NM_001014443	27005//USP21	14	2354	377	1698	279	0.644562	0.575383	0.469534	0	1	0.15868	-0.366542	-0.814248	-0.746822
1728	NM_015214	23259//DDHD2	18	4709	377	2136	2196	0.763926	0.432116	0.366576	1	8	0.173014	-0.189994	-0.814229	-0.927421
1729	NM_147156	259230//SGMS1	11	3753	954	1242	1557	0.535639	0.483092	0.310212	0	6	0.218233	-0.35072	-0.814227	-0.844353
1730	NM_022478	64403//CDH24	14	3553	260	2460	833	0.742308	0.642276	0.609844	0	0	0.226174	-0.402728	-0.814184	-0.662929
1731	NM_016607	51566//ARMCX3	5	3395	533	1140	1722	0.562852	0.433333	0.347851	0	8	0.181834	-0.284929	-0.814055	-0.831254
1732	NM_014839	9890//LPPR4	7	5022	158	2292	2572	0.632911	0.505236	0.337481	0	5	0.319361	-0.371334	-0.81404	-0.879821
1733	NM_181746	29956//CERS2	11	2544	426	1143	975	0.779343	0.519685	0.454359	0	1	0.179346	-0.433277	-0.813963	-0.89042
1734	NM_019063	27436//EML4	23	5549	262	2946	2341	0.732824	0.437542	0.351132	2	5	0.215234	-0.452845	-0.813912	-0.872872
1735	NM_018191	55213//RCBTB1	13	4033	261	1596	2176	0.639847	0.477444	0.353401	0	5	0.190197	-0.407994	-0.813855	-0.851521
1736	NM_001801	1036//CDO1	5	1614	311	603	700	0.623794	0.464345	0.354286	0	2	0.155466	-0.426481	-0.813757	-0.875786
1737	NM_139321	8455//ATRN	29	8655	90	4290	4275	0.744444	0.499767	0.445146	5	13	0.325659	-0.305659	-0.813748	-0.893039
1738	NM_014723	9751//SNPH	6	4994	236	1485	3273	0.720339	0.639057	0.595784	0	3	0.195822	-0.463359	-0.81374	-0.832908
1739	NM_025138	80209//PROSER1	13	5208	873	2835	1500	0.593356	0.486067	0.336667	1	5	0.216163	-0.353832	-0.81365	-0.765305
1740	NM_006312	9612//NCOR2	49	8857	321	7545	991	0.707165	0.657919	0.603431	0	1	0.249003	-0.352957	-0.813625	-0.828185
1741	NM_144604	124245//ZC3H18	18	3727	200	2862	665	0.68	0.604472	0.485714	0	1	0.190534	-0.283615	-0.813612	-0.71715
1742	NM_001164664	375449//MAST4	29	10724	308	7872	2544	0.743506	0.561357	0.369497	2	6	0.359652	-0.396433	-0.813526	-0.786795
1743	NM_012320	23659//PLA2G15	6	2723	83	1239	1401	0.710843	0.597256	0.59172	0	0	0.181125	-0.504142	-0.81351	-0.845579
1744	NM_001006109	56941//C3orf37	7	1793	261	1065	467	0.766284	0.514554	0.449679	0	2	0.173282	-0.362464	-0.813446	-0.705707
1745	NM_019028	54503//ZDHHC13	17	2434	105	1869	460	0.704762	0.418941	0.267391	0	2	0.239986	-0.532944	-0.813443	-0.842919
1746	NM_001001555	2887//GRB10	17	5032	532	1611	2889	0.704887	0.530106	0.459328	1	4	0.22241	-0.276401	-0.813429	-0.866431
1747	NM_024617	79670//ZCCHC6	27	5680	248	4488	944	0.620968	0.413993	0.34428	0	8	0.215733	-0.396596	-0.813381
1748	NM_018394	55347//ABHD10	5	2644	81	921	1642	0.62963	0.465798	0.321559	1	5	0.27649	-0.448158	-0.813378	-0.899609
1749	NM_000688	211//ALAS1	12	2452	382	1923	147	0.604712	0.517941	0.306122	0	0	0.114732	-0.35952	-0.813362	-0.851449
1750	NM_145245	115704//EVI5L	19	3813	154	2385	1274	0.75974	0.639413	0.651491	0	1	0.114104	-0.444932	-0.81332	-0.815431
1751	NM_032451	84501//SPIRE2	15	3244	52	2145	1047	0.826923	0.654545	0.554919	1	2	0.211781	-0.441395	-0.81329	-0.815159
1752	NM_139179	221955//DAGLB	15	2910	170	2019	721	0.670588	0.565627	0.550624	0	0	0.266615	-0.501009	-0.813248	-0.877526
1753	NM_001098491	79744//ZNF419	5	2366	240	1536	590	0.654167	0.46224	0.428814	0	1	0.176135	-0.399361	-0.813211	-0.596671
1754	NM_183238	100289635//ZNF605	5	6191	325	1926	3940	0.52	0.414849	0.382487	2	7	0.241357	-0.391486	-0.813158	-0.340703
1755	NM_007202	11216//AKAP10	15	3941	177	1989	1775	0.683616	0.447964	0.385352	0	5	0.187888	-0.423381	-0.813116	-0.921067
1756	NM_015704	27351//DESI1	6	3794	218	507	3069	0.752294	0.566075	0.498208	0	3	0.256287	-0.354102	-0.813086	-0.818941
1757	NM_004136	3658//IREB2	22	6367	162	2892	3313	0.666667	0.405256	0.35074	1	7	0.300665	-0.347774	-0.813017	-0.905136
1758	NM_006947	6731//SRP72	19	3876	40	2016	1820	0.75	0.4375	0.331319	1	10	0.103897	-0.379424	-0.812996	-0.836777
1759	NM_004655	8313//AXIN2	11	4232	289	2532	1411	0.605536	0.585308	0.415308	1	3	0.227811	-0.386735	-0.812963	-0.862374
1760	NM_173566	253143//PRR14L	9	10828	193	6456	4179	0.632124	0.445477	0.468294	1	4	0.372557	-0.355899	-0.812942	-0.708075
1761	NM_002946	6118//RPA2	9	1720	282	813	625	0.609929	0.480935	0.424	0	0	0.181736	-0.359463	-0.8129	-0.871412
1762	NM_014423	27125//AFF4	21	9580	408	3492	5680	0.735294	0.462486	0.357218	0	20	0.420895	-0.349642	-0.812896	-0.861637
1763	NM_001933	1743//DLST	15	2842	63	1362	1417	0.698413	0.522026	0.509527	0	1	0.128895	-0.454114	-0.812871	-0.880199
1764	NM_001267578	26092//TOR1AIP1	10	4054	461	1755	1838	0.613883	0.496866	0.355822	1	9	0.176393	-0.412648	-0.812816	-0.702531
1765	NM_024953	80018//NAA25	24	5819	58	2919	2842	0.672414	0.418979	0.354328	1	10	0.296119	-0.35129	-0.81272	-0.851334
1766	NM_177444	8496//PPFIBP1	29	6095	377	3036	2682	0.543767	0.450264	0.391499	1	5	0.180188	-0.376767	-0.812715	-0.879762
1767	NM_005407	6297//SALL2	2	4912	282	3024	1606	0.524823	0.582672	0.480697	0	1	0.21362	-0.384656	-0.812563	-0.00940243
1768	NM_001136049	89782//LMLN	17	7154	22	2079	5053	0.727273	0.483886	0.403523	3	8	0.238439	-0.405548	-0.812537
1769	NM_199320	79960//PHF17	11	5771	280	2529	2962	0.671429	0.517596	0.354153	1	12	0.160831	-0.424612	-0.812525	-0.698104
1770	NM_004712	9146//HGS	22	2972	135	2334	503	0.755556	0.632819	0.606362	0	0	0.150015	-0.486288	-0.812515	-0.874513
1771	NM_001164093	50813//COPS7A	7	2038	374	828	836	0.580214	0.565217	0.486842	0	0	0.125666	-0.404598	-0.8125	-0.865477
1772	NM_001198903	55249//YY1AP1	10	3074	192	2667	215	0.692708	0.524934	0.460465	0	0	0.197249	-0.374448	-0.812478	-0.849406
1773	NM_020829	57589//KIAA1432	26	6773	191	4272	2310	0.790576	0.462547	0.34329	2	12	0.21611	-0.350564	-0.812466	-0.792352
1774	NM_001134445	23576//DDAH1	7	4018	502	549	2967	0.498008	0.444444	0.387597	0	8	0.3237	-0.505263	-0.812458	-0.906659
1775	NM_024622	79675//FASTKD1	15	3004	388	2544	72	0.469072	0.371855	0.263889	0	1	0.280985	-0.419736	-0.81244	-0.80118
1776	NM_022070	63897//HEATR6	20	3935	17	3546	372	0.647059	0.483644	0.424731	0	4	0.23047	-0.386984	-0.812435	-0.790306
1777	NM_003033	6482//ST3GAL1	9	6971	1032	1023	4916	0.521318	0.568915	0.511188	0	5	0.258402	-0.493871	-0.812381	-0.819635
1778	NM_006532	8178//ELL	12	4027	72	1866	2089	0.819444	0.639335	0.55529	0	3	0.143581	-0.389656	-0.812372	-0.671467
1779	NM_019884	2931//GSK3A	11	2179	119	1452	608	0.831933	0.606749	0.583882	2	0	0.194125	-0.374192	-0.812368	-0.71948
1780	NM_001949	1871//E2F3	7	5009	327	1398	3284	0.584098	0.544349	0.416261	2	9	0.275419	-0.400433	-0.812367	-0.710157
1781	NM_080927	131566//DCBLD2	16	6093	363	2328	3402	0.760331	0.476804	0.341564	1	8	0.295231	-0.402727	-0.812232	-0.793507
1782	NM_006082	10376//TUBA1B	4	1751	221	1356	174	0.723982	0.539086	0.373563	0	0	0.156149	-0.355131	-0.81222	-0.755403
1783	NM_001003722	2733//GLE1	16	3342	114	2097	1131	0.657895	0.529804	0.402299	0	2	0.20932	-0.431604	-0.812153	-0.894935
1784	NM_182551	253558//LCLAT1	7	5060	209	1245	3606	0.607656	0.426506	0.369107	1	10	0.326357	-0.461013	-0.812131	-0.843481
1785	NM_001247	955//ENTPD6	15	2762	180	1455	1127	0.722222	0.564261	0.605146	0	0	0.186221	-0.475453	-0.812072	-0.812503
1786	NM_194286	84530//SRRM4	13	8477	388	1836	6253	0.67268	0.617102	0.487446	2	14	0.386037	-0.516224	-0.811966	-0.799919
1787	NM_023037	10129//FRY	61	10717	496	9042	1179	0.683468	0.476775	0.371501	1	2	0.449681	-0.413158	-0.811961	-0.922283
1788	NM_019030	54505//DHX29	27	4473	120	4110	243	0.666667	0.40219	0.279835	0	1	0.287081	-0.392119	-0.811957	-0.882501
1789	NM_020932	57692//MAGEE1	1	3701	278	2874	549	0.597122	0.574113	0.344262	0	2	0.287066	-0.427064	-0.811881
1790	NM_006815	10959//TMED2	4	2126	108	606	1412	0.796296	0.478548	0.354108	0	4	0.0900255	-0.439603	-0.811852	-0.842083
1791	NM_006373	10493//VAT1	6	2758	120	1182	1456	0.741667	0.620135	0.556319	0	1	0.187769	-0.367632	-0.811821	-0.878909
1792	NM_015261	23310//NCAPD3	35	5605	606	4497	502	0.577558	0.482322	0.388446	0	2	0.277776	-0.306939	-0.811799
1793	NM_005236	2072//ERCC4	11	6761	9	2751	4001	0.555556	0.452199	0.362659	0	9	0.217444	-0.403497	-0.811747
1794	NM_020357	57092//PCNP	5	2239	18	537	1684	0.777778	0.454376	0.307007	2	8	0.0815101	-0.414515	-0.811704	-0.796151
1795	NM_006212	5208//PFKFB2	15	7073	109	1518	5446	0.651376	0.492095	0.413515	0	14	0.16481	-0.464449	-0.811645
1796	NM_022048	53944//CSNK1G1	12	8163	480	1269	6414	0.539583	0.457841	0.440443	0	8	0.267293	-0.323704	-0.811599	-0.769443
1797	NM_014345	24149//ZNF318	10	8006	78	6840	1088	0.769231	0.495906	0.372243	0	3	0.209436	-0.422885	-0.811458	-0.693717
1798	NM_005900	4086//SMAD1	7	3053	416	1398	1239	0.584135	0.486409	0.331719	0	4	0.160731	-0.378232	-0.811436	-0.908177
1799	NM_003290	7171//TPM4	8	2645	241	747	1657	0.79668	0.53012	0.428485	0	3	0.144691	-0.372388	-0.811339	-0.685515
1800	NM_019556	56180//MOSPD1	6	2358	187	642	1529	0.491979	0.415888	0.338784	0	6	0.175407	-0.4626	-0.81132	-0.82765
1801	NM_021637	59353//TMEM35	2	2070	156	504	1410	0.589744	0.537698	0.401418	0	4	0.178141	-0.497701	-0.811217	-0.735707
1802	NM_001178016	57282//SLC4A10	27	5711	287	3300	2124	0.515679	0.43303	0.298964	0	13	0.291226	-0.390702	-0.811186	-0.855662
1803	NM_003470	7874//USP7	31	5412	199	3309	1904	0.894472	0.432759	0.452206	0	2	0.176967	-0.435657	-0.811178	-0.926936
1804	NM_001145009	11119//BTN3A1	10	4191	368	1137	2686	0.415761	0.53562	0.472822	0	4	0.134419	-0.475007	-0.811177	-0.631654
1805	NM_018067	55700//MAP7D1	17	3324	216	2526	582	0.791667	0.664687	0.544674	1	1	0.263497	-0.319026	-0.811165	-0.902584
1806	NM_001569	3654//IRAK1	14	3571	79	2139	1353	0.898734	0.651239	0.572062	0	1	0.12831	-0.38923	-0.811032	-0.817492
1807	NM_003749	8660//IRS2	2	6998	514	4017	2467	0.838521	0.726662	0.38184	1	10	0.480819	-0.368809	-0.810979	-0.884645
1808	NM_015894	50861//STMN3	5	2255	82	543	1630	0.743902	0.624309	0.627607	0	0	0.208433	-0.478962	-0.810951	-0.679111
1809	NM_182663	83593//RASSF5	6	3620	57	1257	2306	0.719298	0.61973	0.475716	1	4	0.258304	-0.466789	-0.810834
1810	NM_173469	92912//UBE2Q2	13	3103	386	1128	1589	0.779793	0.433511	0.329767	0	6	0.182938	-0.400002	-0.810787	-0.855705
1811	NM_006837	10987//COPS5	8	1489	331	1005	153	0.477341	0.442786	0.30719	0	0	0.195632	-0.419242	-0.810726	-0.855706
1812	NM_002239	3760//KCNJ3	3	4740	195	1506	3039	0.671795	0.504648	0.340244	0	13	0.278625	-0.501886	-0.810726	-0.831143
1813	NM_173552	205428//C3orf58	3	4355	535	1293	2527	0.706542	0.567672	0.310249	1	18	0.30799	-0.419018	-0.810711	-0.763658
1814	NM_000386	642//BLMH	12	2537	347	1368	822	0.772334	0.467105	0.437956	0	0	0.234122	-0.389863	-0.810667	-0.874836
1815	NM_014435	27163//NAAA	11	1863	64	1080	719	0.71875	0.556481	0.374131	0	1	0.205011	-0.418037	-0.810583	-0.597001
1816	NM_001257293	3187//HNRNPH1	14	2279	147	1350	782	0.598639	0.46963	0.341432	0	4	0.142346	-0.396385	-0.810536	-0.838066
1817	NM_005370	4218//RAB8A	8	2177	222	624	1331	0.734234	0.5	0.516153	0	0	0.14554	-0.442756	-0.810486	-0.765359
1818	NM_005077	7088//TLE1	20	3269	441	2313	515	0.705215	0.560311	0.38835	1	1	0.150892	-0.32419	-0.810408	-0.910612
1819	NM_012175	26273//FBXO3	11	2408	28	1416	964	0.75	0.444209	0.314315	2	7	0.124954	-0.394533	-0.810345	-0.872402
1820	NM_013390	23670//TMEM2	24	6523	540	4152	1831	0.698148	0.454961	0.398143	0	2	0.294972	-0.424353	-0.810293	-0.845884
1821	NM_015113	23140//ZZEF1	55	11395	64	8886	2445	0.78125	0.522395	0.557873	1	1	0.33461	-0.412769	-0.810226	-0.78611
1822	NM_007204	11218//DDX20	11	3510	357	2475	678	0.644258	0.452121	0.324484	0	5	0.224557	-0.371528	-0.810197	-0.864109
1823	NM_020706	57466//SCAF4	20	4269	426	3444	399	0.758216	0.499419	0.340852	0	2	0.195725	-0.388285	-0.810184	-0.797423
1824	NM_014899	22836//RHOBTB3	12	5566	537	1836	3193	0.765363	0.441721	0.362668	0	12	0.247306	-0.441868	-0.810184	-0.903792
1825	NM_004762	9267//CYTH1	13	3311	71	1197	2043	0.873239	0.497076	0.550171	1	1	0.136538	-0.458977	-0.810117	-0.804822
1826	NM_182643	10395//DLC1	18	7479	444	4587	2448	0.454955	0.505777	0.366422	2	9	0.328684	-0.249359	-0.810109	-0.832358
1827	NM_139072	92737//DNER	13	3272	147	2214	911	0.789116	0.563686	0.326015	0	6	0.262687	-0.466307	-0.809943	-0.912546
1828	NM_173216	6480//ST6GAL1	8	4604	633	1221	2750	0.619273	0.497133	0.474182	0	3	0.248394	-0.444372	-0.809904	-0.868504
1829	NM_022749	64760//FAM160B2	17	3732	51	2232	1449	0.823529	0.617384	0.615597	0	0	0.186974	-0.306514	-0.809888	-0.879735
1830	NM_001042368	5900//RALGDS	18	3668	221	2580	867	0.832579	0.59031	0.561707	1	1	0.183864	-0.393049	-0.809754	-0.924811
1831	NM_018403	55802//DCP1A	10	6012	110	1749	4153	0.609091	0.51458	0.405249	0	10	0.288715	-0.3221	-0.809746	-0.86182
1832	NM_080764	140883//ZNF280B	4	5728	776	1632	3320	0.595361	0.410539	0.392771	0	7	0.368135	-0.400289	-0.8097
1833	NM_025176	22981//NINL	24	4972	74	4149	749	0.810811	0.597975	0.433912	0	0	0.281282	-0.427965	-0.809587
1834	NM_001080396	728215//FAM155A	3	3859	516	1377	1966	0.596899	0.559913	0.363174	0	3	0.243829	-0.479729	-0.809574
1835	NM_173547	201292//TRIM65	6	3439	66	1554	1819	0.818182	0.675032	0.487631	0	4	0.195316	-0.371494	-0.809525	-0.668529
1836	NM_002444	4478//MSN	13	3970	198	1734	2038	0.626263	0.530565	0.468106	0	4	0.15271	-0.504468	-0.8095	-0.825125
1837	NM_001142307	2965//GTF2H1	16	3515	694	1647	1174	0.57781	0.409836	0.346678	1	0	0.190927	-0.287563	-0.809474	-0.927894
1838	NM_145755	199223//TTC21A	29	4255	177	3963	115	0.661017	0.520565	0.504348	0	0	0.337437	-0.513874	-0.809448
1839	NM_139278	203190//LGI3	8	3266	289	1647	1330	0.820069	0.611415	0.608271	0	0	0.248077	-0.377083	-0.809438	-0.798375
1840	NM_024312	79158//GNPTAB	21	5630	192	3771	1667	0.8125	0.424821	0.383923	2	4	0.201484	-0.38334	-0.809395	-0.93542
1841	NM_021260	53349//ZFYVE1	12	4486	721	2334	1431	0.509015	0.539846	0.530398	0	2	0.194149	-0.359895	-0.809259	-0.791137
1842	NM_032528	84620//ST6GAL2	6	6857	189	1590	5078	0.687831	0.571698	0.379086	3	15	0.393101	-0.408898	-0.809233	-0.845004
1843	NM_005704	10076//PTPRU	31	5622	129	4341	1152	0.860465	0.615987	0.590278	1	1	0.30128	-0.359151	-0.809222	-0.883852
1844	NM_133263	133522//PPARGC1B	12	10627	91	3072	7464	0.758242	0.614583	0.458869	2	11	0.342481	-0.207704	-0.809131
1845	NM_001242339	5214//PFKP	24	2781	224	2331	226	0.611607	0.581725	0.464602	0	0	0.233321	-0.407177	-0.809123	-0.928253
1846	NM_001080412	253461//ZBTB38	8	8384	982	3588	3814	0.452138	0.456522	0.358941	1	13	0.228969	-0.367665	-0.809008	-0.654177
1847	NM_001199260	163590//TOR1AIP2	7	8331	814	1413	6104	0.485258	0.496108	0.372051	1	16	0.226452	-0.436215	-0.808865	-0.757519
1848	NM_001009924	29058//TMEM230	5	1782	466	363	953	0.622318	0.495868	0.365163	1	2	0.136486	-0.414676	-0.808864	-0.832708
1849	NM_052853	90956//ADCK2	8	2364	178	1881	305	0.797753	0.596491	0.508197	0	1	0.181651	-0.325275	-0.808844	-0.826862
1850	NM_018686	55907//CMAS	8	1741	79	1305	357	0.670886	0.455172	0.310924	0	2	0.173959	-0.360656	-0.808813	-0.926141
1851	NM_012300	23291//FBXW11	13	4575	371	1629	2575	0.714286	0.462861	0.401553	1	5	0.193023	-0.281964	-0.808753	-0.92155
1852	NM_003234	7037//TFRC	19	5224	283	2283	2658	0.706714	0.441086	0.375094	0	12	0.236096	-0.476964	-0.808709	-0.905675
1853	NM_004618	7156//TOP3A	19	4116	229	3006	881	0.668122	0.549568	0.530079	0	3	0.171412	-0.424667	-0.808602	-0.728336
1854	NM_022077	63905//MANBAL	4	1315	212	258	845	0.608491	0.573643	0.527811	0	0	0.112887	-0.419443	-0.80859	-0.822755
1855	NM_002312	3981//LIG4	2	4098	273	2736	1089	0.520147	0.377558	0.265381	1	7	0.195503	-0.325369	-0.808583	-0.378259
1856	NM_012434	26503//SLC17A5	11	3314	128	1488	1698	0.765625	0.430108	0.419317	1	3	0.187912	-0.438286	-0.80858	-0.829715
1857	NM_023926	65982//ZSCAN18	7	2929	553	1533	843	0.687161	0.679061	0.506524	0	2	0.241845	-0.383768	-0.808579	-0.91999
1858	NM_015102	261734//NPHP4	30	5004	268	4281	455	0.735075	0.607335	0.492308	0	0	0.226101	-0.412392	-0.80851
1859	NM_001078171	8933//FAM127A	1	1243	81	342	820	0.666667	0.611111	0.597561	0	0	0.161784	-0.444135	-0.808467
1860	NM_014043	25978//CHMP2B	6	2628	260	642	1726	0.665385	0.38785	0.297219	1	7	0.0742305	-0.387369	-0.80846	-0.84116
1861	NM_015948	51000//SLC35B3	11	2215	528	1206	481	0.619318	0.383085	0.324324	0	2	0.246751	-0.358426	-0.808439	-0.881466
1862	NM_002741	5585//PKN1	22	3080	168	2829	83	0.863095	0.642276	0.60241	0	0	0.188635	-0.351244	-0.808323	-0.873549
1863	NM_016608	51309//ARMCX1	4	2133	371	1362	400	0.592992	0.464023	0.3	0	1	0.170154	-0.422711	-0.808298	-0.75336
1864	NM_005503	321//APBA2	14	3637	207	2250	1180	0.497585	0.603556	0.550847	1	2	0.173136	-0.466837	-0.808288	-0.949114
1865	NM_005085	8021//NUP214	36	6601	111	6273	217	0.711712	0.518412	0.479263	0	0	0.261847	-0.365889	-0.808265	-0.675067
1866	NM_001120	10227//MFSD10	12	1959	314	1368	277	0.700637	0.655702	0.577617	0	0	0.15085	-0.457531	-0.808168	-0.826313
1867	NM_024843	79901//CYBRD1	4	4357	190	861	3306	0.721053	0.494774	0.375983	0	6	0.189002	-0.515607	-0.808153	-0.77736
1868	NM_014452	27242//TNFRSF21	6	3634	433	1968	1233	0.725173	0.556402	0.365775	0	6	0.192418	-0.3878	-0.808125	-0.926275
1869	NM_001258020	2890//GRIA1	17	5787	707	2436	2644	0.497878	0.508621	0.427383	0	2	0.331124	-0.508544	-0.808113	-0.913433
1870	NM_006893	1939//EIF2D	15	2097	209	1755	133	0.712919	0.523647	0.323308	0	0	0.161194	-0.417786	-0.808104	-0.759271
1871	NM_007245	11273//ATXN2L	22	4412	212	3228	972	0.764151	0.60347	0.574074	0	1	0.163057	-0.420417	-0.808035	-0.817202
1872	NM_024546	79596//RNF219	6	3534	59	2181	1294	0.644068	0.400734	0.33694	0	5	0.173807	-0.345435	-0.808019	-0.784964
1873	NM_031229	10616//RBCK1	12	2762	693	1533	536	0.722944	0.635356	0.570896	0	0	0.241285	-0.35615	-0.807997	-0.721538
1874	NM_004264	9412//MED21	4	1753	30	435	1288	0.533333	0.450575	0.33618	0	4	0.102612	-0.413906	-0.807941	-0.735947
1875	NM_001198670	219902//TMEM136	3	4462	494	804	3164	0.550607	0.511194	0.406131	1	9	0.156031	-0.378797	-0.807913	-0.243196
1876	NM_017832	54942//FAM206A	6	1911	94	546	1271	0.797872	0.428571	0.380803	0	5	0.11518	-0.429215	-0.807859	-0.582211
1877	NM_006825	10970//CKAP4	2	3036	84	1809	1143	0.857143	0.622443	0.426072	0	4	0.207496	-0.432483	-0.807831	-0.576557
1878	NM_207318	139231//FAM199X	6	7601	311	1167	6123	0.778135	0.507284	0.328924	2	22	0.377205	-0.302643	-0.807818	-0.772036
1879	NM_182488	219333//USP12	9	4503	257	1113	3133	0.844358	0.386343	0.349186	0	10	0.224288	-0.312181	-0.807767	-0.871666
1880	NM_152419	138050//HGSNAT	18	5214	48	1908	3258	0.875	0.500524	0.480663	0	4	0.198818	-0.407053	-0.807764	-0.868783
1881	NM_144653	138151//NACC2	6	6899	156	1764	4979	0.807692	0.68254	0.556738	0	7	0.271785	-0.38418	-0.807703	-0.805012
1882	NM_020367	57097//PARP11	8	4492	213	1017	3262	0.605634	0.402163	0.377682	0	6	0.190023	-0.379688	-0.807649
1883	NM_012302	23266//LPHN2	20	5706	216	4212	1278	0.430556	0.432336	0.331768	2	4	0.313159	-0.369906	-0.807645	-0.893222
1884	NM_004854	9486//CHST10	7	2854	398	1071	1385	0.718593	0.49113	0.538628	0	1	0.16457	-0.457487	-0.807572	-0.845736
1885	NM_003851	8804//CREG1	4	2025	78	663	1284	0.769231	0.598793	0.366822	0	5	0.219606	-0.342064	-0.807512	-0.733845
1886	NM_015393	25849//PARM1	4	5054	253	933	3868	0.72332	0.53269	0.421923	0	7	0.264281	-0.352956	-0.807469	-0.824127
1887	NM_021140	7403//KDM6A	29	5770	375	4206	1189	0.701333	0.447456	0.30614	3	5	0.264791	-0.40191	-0.807461
1888	NM_018244	55245//UQCC	10	2448	179	900	1369	0.608939	0.49	0.518627	0	4	0.120893	-0.397523	-0.807421	-0.71909
1889	NM_015630	26122//EPC2	14	3641	27	2424	1190	0.62963	0.429868	0.322689	0	5	0.158942	-0.381137	-0.807413	-0.892713
1890	NM_001939	1821//DRP2	24	7118	369	2874	3875	0.498645	0.544537	0.478194	0	1	0.250336	-0.364535	-0.807365	-0.809204
1891	NM_016147	51400//PPME1	14	2453	99	1161	1193	0.636364	0.485788	0.532272	1	2	0.1664	-0.455458	-0.807258	-0.690442
1892	NM_018091	55140//ELP3	15	3219	148	1644	1427	0.533784	0.462287	0.475123	0	1	0.139448	-0.385579	-0.807232	-0.90755
1893	NM_006353	10473//HMGN4	2	1968	238	273	1457	0.655462	0.512821	0.360329	0	4	0.129907	-0.419987	-0.807227	-0.565324
1894	NM_004768	9295//SRSF11	13	2792	124	1455	1213	0.612903	0.476289	0.323166	0	2	0.162467	-0.335214	-0.807176	-0.85494
1895	NM_022765	64780//MICAL1	25	3644	312	3204	128	0.724359	0.607054	0.539062	0	0	0.247693	-0.432631	-0.807173	-0.842842
1896	NM_002726	5550//PREP	15	2943	233	2133	577	0.793991	0.47023	0.386482	0	1	0.218446	-0.426883	-0.807117	-0.912155
1897	NM_002747	5596//MAPK4	6	4736	1000	1764	1972	0.546	0.627551	0.496957	1	3	0.260989	-0.379976	-0.807113	-0.898692
1898	NM_020317	57035//C1orf63	5	1465	252	873	340	0.571429	0.548683	0.314706	3	2	0.233275	-0.327383	-0.807084	-0.819323
1899	NM_018668	26276//VPS33B	23	2639	354	1854	431	0.635593	0.514563	0.475638	1	1	0.192479	-0.42331	-0.806949	-0.82082
1900	NM_003170	6830//SUPT6H	37	5877	90	5181	606	0.588889	0.526153	0.569307	0	1	0.245011	-0.335253	-0.806941	-0.840374
1901	NM_018469	55852//TEX2	12	5090	151	3405	1534	0.748344	0.497504	0.425684	0	2	0.217755	-0.317878	-0.806906	-0.956281
1902	NM_153618	80031//SEMA6D	19	6099	439	3222	2438	0.642369	0.462135	0.364643	2	6	0.294381	-0.435475	-0.80684	-0.866289
1903	NM_015239	23287//AGTPBP1	26	4419	288	3561	570	0.715278	0.388374	0.308772	0	2	0.247186	-0.316996	-0.806787	-0.910127
1904	NM_020210	10509//SEMA4B	15	3814	283	2514	1017	0.766784	0.618934	0.554572	0	1	0.242555	-0.500003	-0.806778	-0.84115
1905	NM_022916	65082//VPS33A	13	2603	113	1791	699	0.672566	0.479062	0.453505	0	0	0.156181	-0.390898	-0.806756	-0.838406
1906	NM_177938	54681//P4HTM	9	2282	349	1692	241	0.713467	0.621749	0.585062	0	1	0.224621	-0.379544	-0.806702	-0.836506
1907	NM_002745	5594//MAPK1	9	5915	240	1083	4592	0.770833	0.474608	0.416812	0	10	0.145327	-0.363035	-0.806674	-0.912172
1908	NM_138782	115548//FCHO2	26	4981	116	2433	2432	0.793103	0.406083	0.286595	2	17	0.245329	-0.326798	-0.806516	-0.898313
1909	NM_016194	10681//GNB5	13	3084	65	1188	1831	0.507692	0.538721	0.42982	1	1	0.141416	-0.391021	-0.806478	-0.865132
1910	NM_006812	10956//OS9	15	2859	207	2004	648	0.516908	0.551896	0.532407	0	0	0.192489	-0.465588	-0.806462	-0.887241
1911	NM_014506	27348//TOR1B	5	2769	60	1011	1698	0.75	0.52819	0.475854	0	3	0.185984	-0.391123	-0.806456	-0.798975
1912	NM_021255	57161//PELI2	6	5696	286	1263	4147	0.793706	0.543943	0.361225	1	14	0.30176	-0.438359	-0.80641	-0.772025
1913	NM_152695	203523//ZNF449	5	4059	165	1557	2337	0.612121	0.443802	0.341036	1	6	0.172966	-0.398082	-0.806342
1914	NM_006936	6612//SUMO3	4	1807	161	312	1334	0.782609	0.580128	0.436282	0	2	0.123809	-0.413672	-0.80628	-0.800686
1915	NM_000147	2517//FUCA1	8	2117	83	1401	633	0.710843	0.526053	0.390205	0	1	0.24028	-0.449951	-0.806207	-0.902324
1916	NM_017437	53981//CPSF2	16	5072	268	2349	2455	0.533582	0.407833	0.382892	0	8	0.130985	-0.33928	-0.8062	-0.777657
1917	NM_012089	23456//ABCB10	13	3857	43	2217	1597	0.813953	0.562923	0.289919	0	11	0.241336	-0.418719	-0.806181	-0.853307
1918	NM_078474	80213//TM2D3	6	1407	30	744	633	0.766667	0.530914	0.338073	1	1	0.110713	-0.516277	-0.806051	-0.905516
1919	NM_018161	55191//NADSYN1	21	2430	126	2121	183	0.753968	0.574729	0.579235	0	0	0.223255	-0.409196	-0.805978	-0.755581
1920	NM_015327	23381//SMG5	22	4563	149	3051	1363	0.771812	0.555228	0.600147	0	0	0.144199	-0.427141	-0.805825	-0.907979
1921	NM_020870	57630//SH3RF1	12	5265	335	2667	2263	0.629851	0.543307	0.361025	0	8	0.222777	-0.369793	-0.805743	-0.909684
1922	NM_030877	56259//CTNNBL1	16	1888	91	1692	105	0.67033	0.505319	0.485714	0	0	0.157099	-0.44413	-0.805718	-0.808425
1923	NM_002015	2308//FOXO1	3	5738	385	1968	3385	0.74026	0.580285	0.365436	3	8	0.337926	-0.356411	-0.805701
1924	NM_016491	51253//MRPL37	7	1483	77	1272	134	0.636364	0.54717	0.61194	0	0	0.133869	-0.310791	-0.805695	-0.879387
1925	NM_001167867	55101//ATP5SL	6	1772	67	792	913	0.537313	0.582071	0.534502	0	2	0.110042	-0.38318	-0.805547	-0.695731
1926	NM_022171	6988//TCTA	3	2147	221	312	1614	0.638009	0.605769	0.524783	0	2	0.199511	-0.401136	-0.805533	-0.717218
1927	NM_001242797	79692//ZNF322	5	4892	721	1209	2962	0.517337	0.408602	0.371708	1	5	0.129584	-0.451975	-0.805502
1928	NM_004275	9477//MED20	4	2478	121	639	1718	0.561983	0.550861	0.4383	0	1	0.197835	-0.442718	-0.805471	-0.665935
1929	NM_138773	91137//SLC25A46	8	2326	67	1257	1002	0.761194	0.465394	0.315369	0	4	0.17393	-0.313525	-0.805456	-0.836852
1930	NM_024667	79720//VPS37B	4	2749	103	858	1788	0.805825	0.601399	0.574944	0	2	0.152717	-0.443919	-0.805402	-0.613205
1931	NM_020428	57153//SLC44A2	22	3434	139	2121	1174	0.791367	0.53984	0.564736	0	0	0.131681	-0.495697	-0.805261	-0.850562
1932	NM_013412	11159//RABL2A	9	2170	214	687	1269	0.71028	0.510917	0.483846	0	1	0.0954127	-0.42034	-0.805216	-0.466784
1933	NM_015381	25817//FAM19A5	4	2638	175	378	2085	0.76	0.637566	0.557314	0	8	0.0734295	-0.433449	-0.805108	-0.836775
1934	NM_005113	9950//GOLGA5	13	2891	182	2196	513	0.692308	0.432149	0.306043	0	4	0.128703	-0.416865	-0.805029	-0.921614
1935	NM_001570	3656//IRAK2	13	3469	76	1878	1515	0.763158	0.57082	0.438944	0	3	0.180958	-0.354106	-0.805005
1936	NM_020166	56922//MCCC1	19	2535	137	2178	220	0.671533	0.470156	0.363636	0	0	0.214997	-0.395856	-0.80498	-0.900179
1937	NM_019099	55924//FAM212B	2	5980	182	894	4904	0.730769	0.590604	0.519576	0	6	0.194402	-0.318715	-0.804952	-0.545573
1938	NM_004897	9562//MINPP1	5	2897	450	1464	983	0.615556	0.509563	0.322482	1	3	0.307789	-0.383624	-0.80493	-0.86529
1939	NM_001621	196//AHR	11	6247	613	2547	3087	0.747145	0.420495	0.329122	1	9	0.270836	-0.314232	-0.80493
1940	NM_032294	84254//CAMKK1	16	3554	148	1518	1888	0.77027	0.59025	0.573623	0	1	0.207643	-0.466389	-0.804926	-0.875263
1941	NM_002197	48//ACO1	21	3548	155	2670	723	0.741935	0.474532	0.434302	0	1	0.196216	-0.50885	-0.804887	-0.906427
1942	NM_014906	22843//PPM1E	7	6545	129	2268	4148	0.666667	0.522487	0.35945	2	19	0.39606	-0.441626	-0.804847	-0.824057
1943	NM_004941	1659//DHX8	23	4200	72	3663	465	0.625	0.506689	0.507527	0	2	0.198066	-0.400511	-0.804775	-0.732059
1944	NM_004187	8242//KDM5C	26	6862	533	4683	1646	0.609756	0.583814	0.464763	1	1	0.111791	-0.326716	-0.80476	-0.794135
1945	NM_005484	10038//PARP2	16	1887	28	1752	107	0.535714	0.464041	0.280374	0	0	0.111895	-0.445499	-0.804739	-0.815073
1946	NM_001100399	23244//PDS5A	33	7176	540	4014	2622	0.774074	0.410314	0.342105	1	4	0.290126	-0.293197	-0.804695	-0.916733
1947	NM_152237	10634//GAS2L1	5	2962	166	1014	1782	0.819277	0.67357	0.664422	0	1	0.207835	-0.391285	-0.80469	-0.760262
1948	NM_021998	7552//ZNF711	9	4167	347	2286	1534	0.538905	0.402012	0.29987	0	5	0.208763	-0.377508	-0.804646	-0.879489
1949	NM_177966	201626//PDE12	3	3993	126	1830	2037	0.642857	0.546448	0.335788	2	8	0.172835	-0.393642	-0.804631	-0.833594
1950	NM_001135635	83638//C11orf68	2	1558	29	882	647	0.586207	0.662132	0.573416	0	0	0.147664	-0.384683	-0.804548	-0.161555
1951	NM_001185077	396//ARHGDIA	6	2076	306	615	1155	0.754902	0.603252	0.665801	0	1	0.0784217	-0.498743	-0.804517	-0.731084
1952	NM_020648	57045//TWSG1	5	3756	191	672	2893	0.691099	0.455357	0.310059	1	12	0.144197	-0.464349	-0.804379	-0.738243
1953	NM_003562	8402//SLC25A11	8	1812	257	945	610	0.708171	0.590476	0.536066	0	1	0.178022	-0.372078	-0.804321	-0.876664
1954	NM_018025	55094//GPATCH1	20	3362	314	2796	252	0.671975	0.492132	0.345238	0	1	0.256104	-0.428484	-0.804306
1955	NM_015395	25851//TECPR1	26	4358	205	3498	655	0.57561	0.638651	0.616794	0	0	0.130779	-0.349253	-0.804304	-0.854219
1956	NM_032656	57647//DHX37	27	4551	99	3474	978	0.686869	0.611399	0.611452	0	0	0.152978	-0.392774	-0.804289	-0.727307
1957	NM_032819	84905//ZNF341	15	3316	20	2544	752	0.8	0.608097	0.567819	0	0	0.212855	-0.442194	-0.804231	-0.711382
1958	NM_001199324	284370//ZNF615	7	4092	317	2229	1546	0.48265	0.418573	0.327296	1	4	0.183187	-0.358063	-0.8041	-0.740824
1959	NM_005338	3092//HIP1	31	8033	45	3114	4874	0.777778	0.54817	0.485433	0	3	0.232243	-0.455144	-0.804052	-0.79969
1960	NM_001033	6240//RRM1	19	3191	319	2379	493	0.617555	0.431274	0.350913	0	2	0.18651	-0.370589	-0.804044	-0.835592
1961	NM_005456	9479//MAPK8IP1	12	3205	325	2136	744	0.818462	0.634363	0.635753	0	0	0.25685	-0.383315	-0.804026	-0.826571
1962	NM_015035	23051//ZHX3	4	9991	378	2871	6742	0.433862	0.54023	0.482646	0	9	0.186405	-0.384276	-0.803995	-0.800266
1963	NM_015278	23328//SASH1	20	7709	475	3744	3490	0.698947	0.555288	0.385673	0	9	0.317397	-0.425923	-0.803963	-0.889281
1964	NM_001755	865//CBFB	6	3133	261	549	2323	0.812261	0.537341	0.329746	2	9	0.202009	-0.484378	-0.803901	-0.779509
1965	NM_015258	23307//FKBP15	28	4336	118	3660	558	0.652542	0.511749	0.491039	0	0	0.20233	-0.418506	-0.80378	-0.711915
1966	NM_000053	540//ATP7B	21	6641	157	4398	2086	0.617834	0.532515	0.487536	0	2	0.287526	-0.397378	-0.803752
1967	NM_031485	83743//GRWD1	7	2456	233	1341	882	0.583691	0.642804	0.556689	0	0	0.162883	-0.34957	-0.803722	-0.75359
1968	NM_018279	55266//TMEM19	6	4658	583	1011	3064	0.614065	0.444115	0.377937	1	12	0.139781	-0.359979	-0.803665	-0.87903
1969	NM_015566	26049//FAM169A	13	5990	91	2013	3886	0.615385	0.426726	0.31472	2	19	0.329913	-0.377356	-0.803655	-0.763679
1970	NM_000332	6310//ATXN1	9	10636	971	2448	7217	0.484037	0.622958	0.410143	1	14	0.396855	-0.251236	-0.803588	-0.748543
1971	NM_016133	51141//INSIG2	6	2583	206	678	1699	0.509709	0.418879	0.330783	1	4	0.193858	-0.347413	-0.803582	-0.817799
1972	NM_014633	9646//CTR9	25	4309	149	3522	638	0.671141	0.440943	0.319749	0	0	0.235349	-0.39657	-0.803482	-0.935965
1973	NM_032822	84908//FAM136A	3	1807	77	417	1313	0.818182	0.551559	0.409749	0	1	0.145932	-0.372086	-0.803304	-0.600345
1974	NM_003828	8776//MTMR1	16	2732	135	1998	599	0.755556	0.477477	0.388982	0	1	0.172796	-0.410349	-0.803126	-0.698478
1975	NM_001017995	285590//SH3PXD2B	13	7777	171	2736	4870	0.824561	0.592105	0.525462	0	4	0.246432	-0.41818	-0.80312	-0.58188
1976	NM_016142	51144//HSD17B12	11	2545	235	939	1371	0.591489	0.458999	0.322392	1	5	0.193559	-0.479923	-0.803077	-0.894914
1977	NM_018011	55082//ARGLU1	4	1751	247	822	682	0.672065	0.532847	0.325513	1	1	0.200678	-0.325909	-0.803065	-0.840813
1978	NM_005094	10999//SLC27A4	13	3196	285	1932	979	0.775439	0.604037	0.601634	0	0	0.166146	-0.439061	-0.802939	-0.86229
1979	NM_024028	78991//PCYOX1L	6	2551	62	1485	1004	0.774194	0.594613	0.425299	0	2	0.201102	-0.467382	-0.802875	-0.886837
1980	NM_032120	84060//RBM48	5	1717	41	1104	572	0.585366	0.408514	0.410839	0	2	0.156371	-0.407491	-0.802768	-0.591509
1981	NM_145109	5606//MAP2K3	12	2318	265	1044	1009	0.758491	0.572797	0.564916	0	1	0.147981	-0.409197	-0.802746	-0.703754
1982	NM_176824	55212//BBS7	19	3863	184	2148	1531	0.695652	0.400838	0.294579	0	6	0.103755	-0.366576	-0.802736	-0.856357
1983	NM_001113561	285671//RNF180	8	4944	110	1779	3055	0.763636	0.419337	0.281833	1	20	0.199274	-0.317305	-0.802683	-0.860715
1984	NM_024771	79829//NAA40	8	3336	127	714	2495	0.692913	0.529412	0.53988	0	1	0.0914814	-0.449452	-0.80264	-0.452979
1985	NM_012255	22803//XRN2	30	3435	95	2853	487	0.694737	0.442692	0.297741	0	1	0.175994	-0.432122	-0.80263	-0.863714
1986	NM_203459	23271//CAMSAP2	17	7351	270	4437	2644	0.755556	0.410863	0.305219	1	12	0.334572	-0.290908	-0.802593	-0.906307
1987	NM_019858	27239//GPR162	5	2516	535	1767	214	0.639252	0.627051	0.556075	0	0	0.155737	-0.529252	-0.802479	-0.860424
1988	NM_030797	81553//FAM49A	12	4699	253	972	3474	0.608696	0.459877	0.392919	0	12	0.186529	-0.35672	-0.802408	-0.913891
1989	NM_000178	2937//GSS	13	1900	80	1425	395	0.7125	0.563509	0.511392	0	0	0.106812	-0.388044	-0.802382	-0.896565
1990	NM_001258310	4839//NOP2	17	2802	130	1887	785	0.646154	0.551669	0.522293	0	1	0.155452	-0.48529	-0.802236	-0.760538
1991	NM_001080433	114800//CCDC85A	6	3983	502	1662	1819	0.75498	0.614922	0.323804	0	11	0.296994	-0.338656	-0.802179	-0.880855
1992	NM_022840	64863//METTL4	9	3674	780	1419	1475	0.451282	0.393235	0.339661	0	8	0.204031	-0.402767	-0.802163
1993	NM_001242784	3141//HLCS	12	6953	1414	2181	3358	0.529703	0.519028	0.414532	0	10	0.213842	-0.334623	-0.802151	-0.646307
1994	NM_020901	57661//PHRF1	18	5523	131	4947	445	0.740458	0.638569	0.532584	0	1	0.119697	-0.385136	-0.802074	-0.616863
1995	NM_020865	170506//DHX36	25	3611	81	3027	503	0.62963	0.406013	0.32008	0	1	0.23348	-0.291562	-0.802036	-0.712259
1996	NM_015000	23012//STK38L	14	5096	199	1395	3502	0.758794	0.409319	0.313821	0	20	0.120525	-0.298412	-0.801903	-0.815817
1997	NM_001146071	81550//TDRD3	14	3020	788	1956	276	0.534264	0.403885	0.344203	0	0	0.283854	-0.446577	-0.801867	-0.874869
1998	NM_014926	22865//SLITRK3	2	4222	111	2934	1177	0.477477	0.480573	0.380629	0	2	0.19791	-0.398159	-0.801743	-0.41887
[truncated: 6,495 more rows]
