# Supplementary material for: mRIN for direct assessment of genome-wide and gene-specific mRNA integrity from large-scale RNA-sequencing data
Source: Nat Commun. 2015 Aug 3;6:7816. doi: 10.1038/ncomms8816 (PMC4523900; doi:10.1038/ncomms8816)
Supplement: Supplementary Data 4 — Gene Ontology terms associated with the most unstable transcripts. Marginally significant terms (Benjamini FDR>0.05) are shown in gray. [file ncomms8816-s5.xlsx]

## Sheet: Data S4
Supplementary Data 4: Gene Ontology terms associated with the most unstable transcripts. Marginally significant terms (Benjamini FDR>0.05) are shown in gray.
Category	Term	Count	%	PValue	Genes	List Total	Pop Hits	Pop Total	Fold Enrichment	Bonferroni	Benjamini	FDR
GOTERM_BP_FAT	GO:0016568~chromatin modification	42	4.44444	9.67472e-07	NM_015048, NM_001146705, NM_053053, NM_021078, NM_003069, NM_006565, NM_001990, NM_175709, NM_006015, NM_032590, NM_001099412, NM_012308, NM_001429, NM_006618, NM_002893, NM_001003694, NM_014712, NM_022491, NM_001164, NM_005652, NM_138610, NM_012102, NM_001145415, NM_130803, NM_001032410, NM_007067, NM_000333, NM_015156, NM_015015, NM_001039619, NM_003883, NM_016604, NM_001145928, NM_015276, NM_0…	724	156	5913	2.19884	0.00246691	0.00246691	0.00171078
GOTERM_BP_FAT	GO:0006325~chromatin organization	46	4.86772	5.38937e-06	NM_015048, NM_001146705, NM_053053, NM_021078, NM_003069, NM_006565, NM_001990, NM_175709, NM_006015, NM_032590, NM_001099412, NM_012308, NM_001429, NM_016287, NM_006618, NM_002893, NM_001003694, NM_014712, NM_022491, NM_001164, NM_005652, NM_138610, NM_012102, NM_001145415, NM_130803, NM_001032410, NM_007067, NM_000333, NM_015156, NM_015015, NM_001039619, NM_003883, NM_016604, NM_001145928, NM_0…	724	189	5913	1.98777	0.0136649	0.00685594	0.00952966
GOTERM_BP_FAT	GO:0045184~establishment of protein localization	81	8.57143	7.93303e-06	NM_152407, NM_001142648, NM_004162, NM_015161, NM_015470, NM_003404, NM_001025595, NM_003400, NM_018206, NM_000310, NM_017943, NM_001083619, NM_001494, NM_001163, NM_014866, NM_012102, NM_004922, NM_004869, NM_052875, NM_018047, NM_003826, NM_014904, NM_016131, NM_012316, NM_171998, NM_018318, NM_001024924, NM_012215, NM_001162383, NM_002111, NM_015938, NM_016453, NM_198896, NM_016128, NM_014874,…	724	410	5913	1.61351	0.0200494	0.0067283	0.0140271
GOTERM_BP_FAT	GO:0015031~protein transport	80	8.46561	8.2573e-06	NM_152407, NM_001142648, NM_004162, NM_015161, NM_015470, NM_003404, NM_001025595, NM_003400, NM_018206, NM_000310, NM_017943, NM_001494, NM_001163, NM_014866, NM_012102, NM_004922, NM_004869, NM_052875, NM_018047, NM_003826, NM_014904, NM_016131, NM_012316, NM_171998, NM_018318, NM_001024924, NM_012215, NM_001162383, NM_002111, NM_015938, NM_016453, NM_198896, NM_016128, NM_014874, NM_152272, NM…	724	404	5913	1.61725	0.0208603	0.00525638	0.0146005
GOTERM_BP_FAT	GO:0051276~chromosome organization	53	5.60847	1.85178e-05	NM_015048, NM_003069, NM_175709, NM_006015, NM_033396, NM_012308, NM_001618, NM_016287, NM_001003694, NM_014712, NM_022491, NM_001164, NM_005652, NM_012102, NM_130803, NM_015329, NM_004725, NM_001032410, NM_000333, NM_007110, NM_003883, NM_016604, NM_015276, NM_001142418, NM_021648, NM_020218, NM_001146705, NM_053053, NM_006999, NM_021078, NM_006565, NM_001990, NM_032590, NM_001099412, NM_001429,…	724	240	5913	1.80357	0.0461762	0.00941069	0.0327401
GOTERM_BP_FAT	GO:0008104~protein localization	88	9.31217	1.88438e-05	NM_152407, NM_001142648, NM_004162, NM_015161, NM_015470, NM_203505, NM_031885, NM_014762, NM_003404, NM_001025595, NM_003400, NM_018206, NM_000310, NM_017943, NM_001083619, NM_001494, NM_001163, NM_014866, NM_005652, NM_000122, NM_012102, NM_004922, NM_004869, NM_052875, NM_018047, NM_003826, NM_016131, NM_014904, NM_012316, NM_171998, NM_018318, NM_001024924, NM_012215, NM_001162383, NM_002111,…	724	466	5913	1.54229	0.0469697	0.00798604	0.0333164
GOTERM_BP_FAT	GO:0016192~vesicle-mediated transport	60	6.34921	0.000220046	NM_001142648, NM_004162, NM_013437, NM_003105, NM_018206, NM_000310, NM_001083619, NM_014866, NM_020240, NM_004922, NM_033360, NM_004869, NM_003826, NM_133171, NM_014946, NM_001024924, NM_001079537, NM_002111, NM_198896, NM_016128, NM_152272, NM_016577, NM_014747, NM_014933, NM_020919, NM_014939, NM_015490, NM_018425, NM_032389, NM_003274, NM_032846, NM_001145513, NM_032139, NM_003909, NM_005128,…	724	308	5913	1.591	0.429841	0.0771263	0.388397
GOTERM_BP_FAT	GO:0046907~intracellular transport	65	6.87831	0.000461566	NM_001142648, NM_152407, NM_015161, NM_003404, NM_001025595, NM_003400, NM_018206, NM_006052, NM_001163, NM_012102, NM_004922, NM_004869, NM_052875, NM_018047, NM_003826, NM_012316, NM_002911, NM_014946, NM_012215, NM_001162383, NM_002111, NM_016453, NM_016128, NM_014874, NM_152272, NM_016577, NM_014933, NM_005625, NM_007362, NM_020919, NM_014939, NM_004711, NM_001042646, NM_020429, NM_018230, NM…	724	350	5913	1.51675	0.692306	0.136992	0.813058
GOTERM_BP_FAT	GO:0006397~mRNA processing	31	3.28042	0.000702722	NM_005839, NM_021228, NM_015833, NM_007362, NM_078480, NM_006445, NM_014892, NM_016312, NM_003800, NM_001102398, NM_002568, NM_018047, NM_006559, NM_004698, NM_015465, NM_006590, NM_014014, NM_001031695, NM_001358, NM_006842, NM_021190, NM_007006, NM_001039619, NM_182691, NM_004630, NM_013261, NM_004939, NM_001533, NM_024811, NM_007178, NM_004818	724	135	5913	1.87541	0.833819	0.180785	1.23537
GOTERM_BP_FAT	GO:0016071~mRNA metabolic process	35	3.7037	0.000845477	NM_005839, NM_021228, NM_015833, NM_007362, NM_078480, NM_006445, NM_014892, NM_016312, NM_003800, NM_001102398, NM_002568, NM_018047, NM_006559, NM_004698, NM_006590, NM_015465, NM_014014, NM_001001998, NM_001031695, NM_001358, NM_006842, NM_021190, NM_002911, NM_007006, NM_001039619, NM_017761, NM_019108, NM_182691, NM_004630, NM_013261, NM_004939, NM_001533, NM_024811, NM_007178, NM_004818	724	161	5913	1.77546	0.884608	0.194218	1.48457
GOTERM_BP_FAT	GO:0007264~small GTPase mediated signal transduction	36	3.80952	0.000922858	NM_001142648, NM_016577, NM_004162, NM_145173, NM_203505, NM_005625, NM_021033, NM_002074, NM_014762, NM_003404, NM_001128616, NM_018184, NM_001494, NM_007184, NM_005402, NM_032846, NM_001113511, NM_033360, NM_001122956, NM_016848, NM_016131, NM_007236, NM_016544, NM_171998, NM_001660, NM_005207, NM_002086, NM_001315, NM_001656, NM_014247, NM_198679, NM_198896, NM_016530, NM_016395, NM_001659, NM…	724	168	5913	1.7501	0.90531	0.192882	1.6194
GOTERM_CC_FAT	GO:0031981~nuclear lumen	131	13.8624	4.90542e-07	NM_203500, NM_003146, NM_007055, NM_006667, NM_018989, NM_057169, NM_006015, NM_032458, NM_023015, NM_022491, NM_018181, NM_005914, NM_015329, NM_001076552, NM_020162, NM_001080485, NM_182691, NM_004090, NM_001122823, NM_001078645, NM_130436, NM_001533, NM_007257, NM_001114091, NM_018715, NM_002710, NM_138473, NM_001520, NM_005839, NM_021078, NM_015833, NM_007315, NM_001017405, NM_032590, NM_0010…	638	734	5332	1.49157	0.000218758	0.000218758	0.00069504
GOTERM_CC_FAT	GO:0005794~Golgi apparatus	88	9.31217	6.12199e-06	NM_001142648, NM_017423, NM_198335, NM_004104, NM_001135638, NM_014762, NM_005255, NM_001025595, NM_001017980, NM_014819, NM_000310, NM_004481, NM_015097, NM_005857, NM_001494, NM_004486, NM_018181, NM_017945, NM_001038628, NM_002409, NM_014866, NM_005652, NM_003635, NM_032826, NM_004922, NM_004776, NM_003826, NM_015039, NM_014016, NM_001135153, NM_016131, NM_016548, NM_000276, NM_001040202, NM_0…	638	465	5332	1.58161	0.00272669	0.00136428	0.00867382
GOTERM_CC_FAT	GO:0070013~intracellular organelle lumen	146	15.4497	2.55763e-05	NM_203500, NM_003146, NM_007055, NM_006667, NM_006015, NM_018989, NM_057169, NM_032458, NM_023015, NM_022491, NM_018181, NM_005914, NM_015329, NM_001076552, NM_020162, NM_001080485, NM_182691, NM_004090, NM_001122823, NM_001078645, NM_130436, NM_001533, NM_007257, NM_000918, NM_001114091, NM_018715, NM_001161779, NM_002710, NM_138473, NM_001520, NM_005839, NM_021078, NM_015833, NM_007315, NM_0010…	638	899	5332	1.35726	0.0113424	0.00379517	0.0362326
GOTERM_CC_FAT	GO:0005654~nucleoplasm	81	8.57143	6.7053e-05	NM_015048, NM_003146, NM_007055, NM_057169, NM_018989, NM_003404, NM_012308, NM_006445, NM_023015, NM_003400, NM_016614, NM_003286, NM_001618, NM_001003694, NM_018142, NM_005057, NM_022491, NM_014712, NM_005652, NM_003211, NM_020307, NM_000122, NM_012102, NM_014862, NM_130803, NM_005914, NM_015329, NM_015465, NM_007006, NM_003883, NM_015276, NM_003592, NM_001078645, NM_001122823, NM_004090, NM_01…	638	445	5332	1.52123	0.0294639	0.00744878	0.0949646
GOTERM_CC_FAT	GO:0043233~organelle lumen	146	15.4497	7.07887e-05	NM_203500, NM_003146, NM_007055, NM_006667, NM_006015, NM_018989, NM_057169, NM_032458, NM_023015, NM_022491, NM_018181, NM_005914, NM_015329, NM_001076552, NM_020162, NM_001080485, NM_182691, NM_004090, NM_001122823, NM_001078645, NM_130436, NM_001533, NM_007257, NM_000918, NM_001114091, NM_018715, NM_001161779, NM_002710, NM_138473, NM_001520, NM_005839, NM_021078, NM_015833, NM_007315, NM_0010…	638	916	5332	1.33207	0.0310796	0.00629468	0.100253
GOTERM_CC_FAT	GO:0031974~membrane-enclosed lumen	147	15.5556	8.847e-05	NM_203500, NM_003146, NM_007055, NM_006667, NM_006015, NM_018989, NM_057169, NM_032458, NM_023015, NM_022491, NM_018181, NM_005914, NM_015329, NM_001076552, NM_020162, NM_001080485, NM_182691, NM_004090, NM_001122823, NM_001078645, NM_130436, NM_001533, NM_007257, NM_000918, NM_001114091, NM_018715, NM_001161779, NM_002710, NM_138473, NM_001520, NM_005839, NM_021078, NM_015833, NM_007315, NM_0010…	638	928	5332	1.32385	0.038691	0.00655498	0.125279
GOTERM_CC_FAT	GO:0034708~methyltransferase complex	7	0.740741	0.000390222	NM_014712, NM_005057, NM_001101, NM_005334, NM_002710, NM_014071, NM_130803	638	10	5332	5.85016	0.159764	0.0245609	0.551482
GOTERM_CC_FAT	GO:0035097~histone methyltransferase complex	7	0.740741	0.000390222	NM_014712, NM_005057, NM_001101, NM_005334, NM_002710, NM_014071, NM_130803	638	10	5332	5.85016	0.159764	0.0245609	0.551482
GOTERM_CC_FAT	GO:0044451~nucleoplasm part	54	5.71429	0.000683924	NM_015048, NM_007055, NM_018989, NM_003404, NM_006445, NM_023015, NM_003400, NM_016614, NM_001618, NM_001003694, NM_018142, NM_014712, NM_022491, NM_005057, NM_020307, NM_000122, NM_012102, NM_014862, NM_130803, NM_015465, NM_007006, NM_003883, NM_015276, NM_001122823, NM_013261, NM_130436, NM_014706, NM_020218, NM_005642, NM_002710, NM_001520, NM_005839, NM_053053, NM_021078, NM_005334, NM_00109…	638	288	5332	1.56701	0.262976	0.0374236	0.964692
GOTERM_CC_FAT	GO:0005730~nucleolus	62	6.56085	0.00156967	NM_203500, NM_015048, NM_013437, NM_006667, NM_006015, NM_032458, NM_139276, NM_003400, NM_003286, NM_001618, NM_018181, NM_181832, NM_018047, NM_015056, NM_005914, NM_004725, NM_001001998, NM_000333, NM_001017916, NM_001076552, NM_020162, NM_016604, NM_001080485, NM_020414, NM_005392, NM_182691, NM_001142418, NM_004630, NM_015938, NM_007257, NM_020170, NM_005642, NM_018715, NM_016231, NM_138473,…	638	354	5332	1.46372	0.503723	0.0748939	2.2012
GOTERM_CC_FAT	GO:0031461~cullin-RING ubiquitin ligase complex	6	0.634921	0.00360597	NM_001008895, NM_003592, NM_015089, NM_003588, NM_024735, NM_153810	638	10	5332	5.01442	0.800346	0.148808	4.9897
GOTERM_CC_FAT	GO:0000123~histone acetyltransferase complex	11	1.16402	0.00391633	NM_053053, NM_007067, NM_021078, NM_001003694, NM_001101, NM_001099412, NM_005642, NM_020218, NM_001429, NM_001145928, NM_015276	638	33	5332	2.78579	0.826246	0.14709	5.40816
GOTERM_CC_FAT	GO:0012505~endomembrane system	68	7.19577	0.00417637	NM_004162, NM_015161, NM_014319, NM_013437, NM_001135638, NM_014762, NM_001130965, NM_001025595, NM_001017980, NM_003400, NM_001618, NM_001042537, NM_004481, NM_001083619, NM_000786, NM_006052, NM_017945, NM_004922, NM_052875, NM_014016, NM_033198, NM_012316, NM_014674, NM_172171, NM_002410, NM_016128, NM_000859, NM_001440, NM_014933, NM_014607, NM_003129, NM_025235, NM_014089, NM_004711, NM_0010…	638	412	5332	1.37937	0.845345	0.144053	5.75744
GOTERM_MF_FAT	GO:0000166~nucleotide binding	180	19.0476	0.00018467	NM_001142648, NM_006282, NM_017895, NM_004162, NM_004168, NM_145059, NM_003831, NM_203505, NM_001044723, NM_206907, NM_001135638, NM_018989, NM_012343, NM_032311, NM_078480, NM_005689, NM_001690, NM_018184, NM_005402, NM_022828, NM_006345, NM_001170464, NM_025164, NM_020247, NM_004869, NM_005914, NM_016131, NM_014014, NM_016544, NM_198794, NM_002911, NM_001076552, NM_171998, NM_014946, NM_172171,…	696	1160	5669	1.2639	0.147174	0.147174	0.285865
