# Supplementary material for: mRIN for direct assessment of genome-wide and gene-specific mRNA integrity from large-scale RNA-sequencing data
Source: Nat Commun. 2015 Aug 3;6:7816. doi: 10.1038/ncomms8816 (PMC4523900; doi:10.1038/ncomms8816)
Supplement: Supplementary Data 5 — Gene Ontology terms associated with the most stable transcripts. Marginally significant terms (Benjamini FDR>0.05) are shown in gray. [file ncomms8816-s6.xlsx]

## Sheet: Data S5
Supplementary Data 5: Gene Ontology terms associated with the most stable transcripts. Marginally significant terms (Benjamini FDR>0.05) are shown in gray.
Category	Term	Count	%	PValue	Genes	List Total	Pop Hits	Pop Total	Fold Enrichment	Bonferroni	Benjamini	FDR
GOTERM_BP_FAT	GO:0006414~translational elongation	10	1.05152	1.52298e-05	NM_001029, NM_001025071, NM_001024921, NM_001011, NM_000992, NM_000975, NM_000981, NM_001035267, NM_001031, NM_000986	667	16	5913	5.54067	0.0383995	0.0383995	0.0269491
GOTERM_BP_FAT	GO:0006968~cellular defense response	11	1.15668	1.97861e-05	NM_003332, NM_000265, NM_002260, NM_002261, NM_003327, NM_007053, NM_002432, NM_012483, NM_015364, NM_000676, NM_005810	667	20	5913	4.87579	0.0495984	0.0251146	0.0350101
GOTERM_BP_FAT	GO:0006952~defense response	45	4.73186	3.72165e-05	NM_001928, NM_003332, NM_001065, NM_000505, NM_003856, NM_001085, NM_000265, NM_021822, NM_022468, NM_007053, NM_000204, NM_013314, NM_005178, NM_012483, NM_078481, NM_002113, NM_005810, NM_000729, NM_005608, NM_003327, NM_001130917, NM_002343, NM_001081450, NM_000331, NM_000099, NM_001135054, NM_014391, NM_005615, NM_000239, NM_001700, NM_002260, NM_002261, NM_020995, NM_005143, NM_006121, NM_00…	667	213	5913	1.8729	0.09125	0.0313918	0.0658423
GOTERM_BP_FAT	GO:0006959~humoral immune response	12	1.26183	0.000120458	NM_001928, NM_004334, NM_018965, NM_002801, NM_003665, NM_013314, NM_000204, NM_002343, NM_005178, NM_006121, NM_000491, NM_002113	667	28	5913	3.79931	0.266346	0.0745075	0.212964
GOTERM_BP_FAT	GO:0006955~immune response	43	4.52156	0.000350874	NM_001928, NM_018965, NM_000206, NM_000505, NM_001065, NM_003856, NM_014387, NM_000265, NM_004887, NM_021822, NM_013416, NM_004633, NM_013314, NM_000204, NM_005178, NM_078481, NM_002113, NM_006404, NM_006435, NM_153225, NM_001185, NM_002801, NM_003327, NM_001130917, NM_000410, NM_001139457, NM_001081450, NM_002343, NM_005533, NM_003650, NM_001135054, NM_022304, NM_024318, NM_020377, NM_006121, NM…	667	220	5913	1.73272	0.594346	0.165106	0.619134
GOTERM_CC_FAT	GO:0005576~extracellular region	141	14.8265	2.05002e-16	NM_000504, NM_001928, NM_152779, NM_198474, NM_000505, NM_001065, NM_000905, NM_000803, NM_018659, NM_001025591, NM_078481, NM_002113, NM_203468, NM_002405, NM_153836, NM_001868, NM_000477, NM_001869, NM_009587, NM_001002919, NM_003650, NM_002317, NM_207392, NM_032536, NM_003239, NM_002216, NM_005143, NM_173502, NM_000613, NM_000300, NM_024738, NM_001040433, NM_015973, NM_006332, NM_205834, NM_00…	627	618	5332	1.94023	9.30367e-14	9.30367e-14	3.10862e-13
GOTERM_CC_FAT	GO:0005615~extracellular space	57	5.99369	1.14232e-08	NM_001928, NM_000505, NM_000905, NM_000940, NM_018659, NM_002630, NM_003102, NM_078481, NM_002113, NM_002405, NM_013271, NM_000477, NM_001868, NM_002443, NM_000331, NM_002317, NM_000239, NM_003239, NM_005143, NM_015364, NM_000613, NM_000300, NM_000039, NM_013960, NM_205834, NM_018690, NM_004291, NM_024494, NM_001276, NM_138410, NM_144673, NM_002178, NM_001906, NM_004887, NM_000204, NM_012483, NM_…	627	223	5332	2.17366	4.7863e-06	2.39315e-06	1.60407e-05
GOTERM_CC_FAT	GO:0044421~extracellular region part	68	7.15037	4.11567e-06	NM_001928, NM_000505, NM_000905, NM_018659, NM_000940, NM_002630, NM_003102, NM_078481, NM_002113, NM_203468, NM_002546, NM_002405, NM_013271, NM_001868, NM_000477, NM_002443, NM_002345, NM_000331, NM_002317, NM_000239, NM_003239, NM_032536, NM_005143, NM_173502, NM_015364, NM_000613, NM_000300, NM_000039, NM_013960, NM_205834, NM_018690, NM_001856, NM_004291, NM_024494, NM_001276, NM_138410, NM_…	627	334	5332	1.73135	0.00172298	0.000574657	0.00577916
GOTERM_CC_FAT	GO:0033279~ribosomal subunit	14	1.47213	4.97083e-06	NM_198486, NM_018997, NM_032477, NM_001035267, NM_001031, NM_052969, NM_001029, NM_001025071, NM_001011, NM_000992, NM_000975, NM_021107, NM_000981, NM_000986	627	28	5332	4.25199	0.00208062	0.000520561	0.00697993
GOTERM_CC_FAT	GO:0045095~keratin filament	8	0.84122	8.67148e-06	NM_001012503, NM_021046, NM_173500, NM_000423, NM_005553, NM_000526, NM_006121, NM_000424	627	9	5332	7.5591	0.00362677	0.000726409	0.012176
GOTERM_CC_FAT	GO:0022626~cytosolic ribosome	10	1.05152	1.04258e-05	NM_001029, NM_001025071, NM_001011, NM_000992, NM_000975, NM_000981, NM_001035267, NM_001031, NM_052969, NM_000986	627	15	5332	5.66932	0.00435888	0.000727804	0.0146391
GOTERM_CC_FAT	GO:0044445~cytosolic part	14	1.47213	0.000708512	NM_000519, NM_001035267, NM_001031, NM_005331, NM_052969, NM_013258, NM_001029, NM_001025071, NM_001011, NM_000992, NM_000975, NM_000981, NM_001976, NM_000986	627	42	5332	2.83466	0.256935	0.0415372	0.990325
GOTERM_CC_FAT	GO:0015934~large ribosomal subunit	8	0.84122	0.00130943	NM_198486, NM_032477, NM_000992, NM_000975, NM_000981, NM_001035267, NM_052969, NM_000986	627	16	5332	4.25199	0.422479	0.0663245	1.82311
GOTERM_CC_FAT	GO:0005840~ribosome	18	1.89274	0.00144524	NM_198486, NM_018997, NM_001024921, NM_032477, NM_001035267, NM_001031, NM_023936, NM_052969, NM_022163, NM_001029, NM_001025071, NM_001011, NM_000992, NM_000975, NM_021107, NM_000981, NM_000986, NM_000475	627	67	5332	2.28465	0.454469	0.065116	2.01043
GOTERM_CC_FAT	GO:0022625~cytosolic large ribosomal subunit	6	0.630915	0.00184481	NM_000992, NM_000975, NM_000981, NM_001035267, NM_052969, NM_000986	627	9	5332	5.66932	0.538691	0.0744515	2.55959
GOTERM_CC_FAT	GO:0005882~intermediate filament	10	1.05152	0.00456778	NM_002276, NM_001012503, NM_021046, NM_173500, NM_000423, NM_000422, NM_005553, NM_000526, NM_006121, NM_000424	627	29	5332	2.93241	0.853141	0.16003	6.22658
GOTERM_CC_FAT	GO:0045111~intermediate filament cytoskeleton	10	1.05152	0.00586146	NM_002276, NM_001012503, NM_021046, NM_173500, NM_000423, NM_000422, NM_005553, NM_000526, NM_006121, NM_000424	627	30	5332	2.83466	0.914836	0.185568	7.92348
GOTERM_CC_FAT	GO:0022627~cytosolic small ribosomal subunit	4	0.42061	0.00588058	NM_001029, NM_001025071, NM_001011, NM_001031	627	4	5332	8.50399	0.915519	0.173119	7.94833
GOTERM_MF_FAT	GO:0003735~structural constituent of ribosome	15	1.57729	2.8899e-05	NM_198486, NM_018997, NM_001024921, NM_032477, NM_001035267, NM_001031, NM_052969, NM_001029, NM_001025071, NM_001011, NM_000992, NM_000975, NM_021107, NM_000981, NM_000986	651	37	5669	3.53033	0.0229955	0.0229955	0.0443871
GOTERM_MF_FAT	GO:0005198~structural molecule activity	42	4.4164	0.000294945	NM_001276, NM_002276, NM_002465, NM_020349, NM_002375, NM_032477, NM_000526, NM_052969, NM_001012337, NM_000496, NM_001887, NM_001025071, NM_005775, NM_000091, NM_021107, NM_000981, NM_002345, NM_000986, NM_198486, NM_000258, NM_000530, NM_079420, NM_001024921, NM_018997, NM_021046, NM_001035267, NM_001031, NM_173500, NM_006121, NM_178012, NM_001029, NM_001100, NM_001011, NM_000992, NM_000975, NM…	651	208	5669	1.75837	0.211376	0.111955	0.452154
GOTERM_MF_FAT	GO:0019825~oxygen binding	7	0.736067	0.000310596	NM_203377, NM_000102, NM_000519, NM_000477, NM_012205, NM_005331, NM_183075	651	10	5669	6.0957	0.221253	0.0799766	0.476093
GOTERM_MF_FAT	GO:0004252~serine-type endopeptidase activity	15	1.57729	0.000328966	NM_000504, NM_001928, NM_000505, NM_001906, NM_001700, NM_020995, NM_015849, NM_000204, NM_005143, NM_173502, NM_182983, NM_002777, NM_004460, NM_013270, NM_022046, NM_002343	651	45	5669	2.90271	0.232688	0.0640707	0.504185
GOTERM_MF_FAT	GO:0020037~heme binding	13	1.36698	0.00124724	NM_017434, NM_203377, NM_000519, NM_005331, NM_001130966, NM_000502, NM_004820, NM_000106, NM_000102, NM_000962, NM_178134, NM_021187, NM_183075	651	40	5669	2.83015	0.63383	0.182032	1.89902
GOTERM_MF_FAT	GO:0008236~serine-type peptidase activity	16	1.68244	0.00144502	NM_000504, NM_001928, NM_000505, NM_001906, NM_005467, NM_001700, NM_020995, NM_015849, NM_000204, NM_005143, NM_173502, NM_182983, NM_002777, NM_004460, NM_013270, NM_022046, NM_002343	651	57	5669	2.44439	0.687791	0.176353	2.19704
